# Supplementary material for: Application and prospects of single-cell and spatial omics technologies in woody plants
Source: For Res (Fayettev). 2023 Nov 21;3:27. doi: 10.48130/FR-2023-0027 (PMC11524316; doi:10.48130/FR-2023-0027)
Supplement: Supplementary file 1 — Supplementary data to this article can be found online. [file FR-2023-0027-S1.zip]

Archive with 2 entries (2 files):
- 10.48130_FR-2023-0027-Suppl-TableS2.xlsx
- 10.48130_FR-2023-0027-Suppl-TableS1.xlsx
