# Supplementary material for: Application and prospects of single-cell and spatial omics technologies in woody plants
Source: For Res (Fayettev). 2023 Nov 21;3:27. doi: 10.48130/FR-2023-0027 (PMC11524316; doi:10.48130/FR-2023-0027)
Supplement: Supplementary file 1 — Supplementary data to this article can be found online. [file FR-2023-0027-S1.zip › 10.48130_FR-2023-0027-Suppl-TableS2.xlsx]

## Sheet: Table S2
Table S2 Summary of the marker genes used in single-cell studies of woody plants. Genes highlighted in yellow indicate that they were used to identify a specific cell type in a study, showing the best hits in Arabidopsis.
Note： ref(1): Wang Q, Wu Y, Peng A, Cui J, Zhao M, et al. 2022. Single-cell transcriptome atlas reveals developmental trajectories and a novel metabolic pathway of catechin esters in tea leaves. Plant Biotechnology Journal. 20:2089-106 ref(2): Liang X, Ma Z, Ke Y, Wang J, Wang L, et al. 2023. Single-cell transcriptomic analyses reveal cellular and molecular patterns of rubber tree response to ear…
Reference	Ref(1)		Ref(2)		Ref(3)		Ref(4)		Ref(5)		Ref(6)		Ref(7)		Best hit in Arabidopsis	Description
Specise	Camellia sinensis		Reyan73397(Hevea brasiliensis)		Bombax ceiba		Taxus mairei		Taxus mairei		The cotton Lint-Fuzz (Xu142_LF)		G. hirsutum cv. Xuzhou 142
Reference genome	Tea chromosome-level genome		Hevea Reyan73397 genome		Bombax ceiba genome		Taxus mairei genome		Taxus mairei genome		Gossypium hirsutum TM-1 genome		Gossypium hirsutum genome
Tissue	leaf		leaf		Inner wall of the ovary		stem		leaf		Ovule outer integument		Ovule outer integument
#	GeneID	Cell type	GeneID	Cell type	GeneID	Cell type	GeneID	Cell type	GeneID	Cell type	GeneID	Cell type	GeneID	Cell type
Marker Genes	CSS0037229	Mesophyll(palisade &spongy)	-	-	-	-	-	-	-	-	-	-	-	-	AT1G72110	CYCA1-1
	CSS0018072	Mesophyll(palisade &spongy)	-	-	-	-	-	-	-	-	-	-	-	-	AT5G19260	FAF3
	CSS0046972	Phloem	-	-	-	-	-	-	-	-	-	-	-	-	AT2G38810	H2AXL
	CSS0038674	Phloem	-	-	-	-	-	-	-	-	-	-	-	-	AT1G73260	MIR
	CSS0013482	Phloem	-	-	-	-	-	-	-	-	-	-	-	-	AT2G33790	AGP30
	CSS0035495	Phloem	-	-	-	-	-	-	-	-	-	-	-	-	AT3G16240	TIP1-1
	CSS0025568	Phloem	-	-	-	-	-	-	-	-	-	-	-	-	AT2G41130	BHLH106
	-	-	Hb_110667357	xylem	-	-	-	-	-	-	-	-	-	-	AT4G34050	caffeoyl-CoA O-methyltransferase for monolignol biosynthesis
	-	-	Hb_110673168	xylem	-	-	-	-	-	-	-	-	-	-	AT5G19530	thermospermine synthase ACAULIS5-like
	-	-	Hb_110649196	Epidermis	-	-	-	-	-	-	-	-	-	-	AT1G02205	protein ECERIFERUM 1-like
	-	-	Hb_110651755	Epidermis	-	-	-	-	-	-	-	-	-	-	AT4G04890	protodermal factor 1-like isoform X1
	-	-	Hb_110666393	Epidermis	-	-	-	-	-	-	-	-	-	-	AT1G17840	ABC transporter G family member 11-like isoform X1
	-	-	Hb_110659696	Meristem	-	-	-	-	-	-	-	-	-	-	AT3G26772	transcription factor ICE1-like isoform X1
	-	-	Hb_110637519	Meristem	-	-	-	-	-	-	-	-	-	-	AT5G53120	transcription factor SPEECHLESS-like
	-	-	Hb_110632724	Hydathode	-	-	-	-	-	-	-	-	-	-	AT4G05000	vacuolar protein sorting-associated protein 28 homolog 1-like
	-	-	Hb_110651846	Hydathode	-	-	-	-	-	-	-	-	-	-	AT4G37870	probable choline kinase 1 isoform X1
	-	-	-	-	evm.model.Scaffold3.595	Epidermal cells of the inner ovary wall	-	-	-	-	-	-	-	-	AT2G46720	HIC
	-	-	-	-	evm.model.Scaffold1.127	Epidermal cells of the inner ovary wall	-	-	-	-	-	-	-	-	AT1G68530	CUT1
	-	-	-	-	evm.model.Scaffold130.10	Epidermal cells of the inner ovary wall	-	-	-	-	-	-	-	-	AT1G09540	MYB61
	-	-	-	-	-	-	ctg1754_gene.5	Phytosynthetic cell	-	-	-	-	-	-	AT3G54890	PHOTOSYSTEM I LIGHT HARVESTING COMPLEX GENE 1 (LHCA1)
	-	-	-	-	-	-	ctg63_gene.1, ctg11154_gene.1	Phytosynthetic cell	-	-	-	-	-	-	AT3G61470	PHOTOSYSTEM I LIGHT HARVESTING COMPLEX GENE 2 (LHCA2)
	-	-	-	-	-	-	ctg2247_gene.10	Phytosynthetic cell	-	-	-	-	-	-	AT1G61520	PHOTOSYSTEM I LIGHT HARVESTING COMPLEX GENE 3 (LHCA3)
	-	-	-	-	-	-	ctg388_gene.2	Phytosynthetic cell	-	-	-	-	-	-	AT1G03130	PHOTOSYSTEM I SUBUNIT D-2 (PSAD-2)
	-	-	-	-	-	-	ctg684_gene.8	Phytosynthetic cell	-	-	-	-	-	-	AT1G55670	PHOTOSYSTEM I SUBUNIT G (PSAG)
	-	-	-	-	-	-	ctg17766_gene.1	Phytosynthetic cell	-	-	-	-	-	-	AT1G52230	PHOTOSYSTEM I SUBUNIT H2 (PSAH2)
	-	-	-	-	-	-	ctg1219_gene.1	Phytosynthetic cell	-	-	-	-	-	-	AT1G30380	PHOTOSYSTEM I SUBUNIT K (PSAK)
	-	-	-	-	-	-	ctg129_gene.2	Phytosynthetic cell	-	-	-	-	-	-	AT4G12800	PHOTOSYSTEM I SUBUNIT L (PSAL)
	-	-	-	-	-	-	ctg22737_gene.1	Phytosynthetic cell	-	-	-	-	-	-	AT1G08380	PHOTOSYSTEM I SUBUNIT O (PSAO)
	-	-	-	-	-	-	ctg4975_gene.5	Phytosynthetic cell	-	-	-	-	-	-	AT1G67740	PHOTOSYSTEM II BY (PSBY)
	-	-	-	-	-	-	ctg8753_gene.1	Phytosynthetic cell	-	-	-	-	-	-	AT2G05070	PHOTOSYSTEM II LIGHT HARVESTING COMPLEX GENE 2.2 (LHCB2.2)
	-	-	-	-	-	-	ctg3909_gene.38	Phytosynthetic cell	-	-	-	-	-	-	AT3G50820	PHOTOSYSTEM II SUBUNIT O-2 (PSBO2)
	-	-	-	-	-	-	ctg4222_gene.2	Phytosynthetic cell	-	-	-	-	-	-	AT1G06680	PHOTOSYSTEM II SUBUNIT P-1 (PSBP-1)
	-	-	-	-	-	-	ctg5584_gene.2	Phytosynthetic cell	-	-	-	-	-	-	AT4G05180	PHOTOSYSTEM II SUBUNIT Q-2 (PSBQ-2)
	-	-	-	-	-	-	ctg1372_gene.2	Phytosynthetic cell	-	-	-	-	-	-	AT1G79040	PHOTOSYSTEM II SUBUNIT R (PSBR)
	-	-	-	-	-	-	ctg2632_gene.14	Phytosynthetic cell	-	-	-	-	-	-	AT2G06520	PHOTOSYSTEM II SUBUNIT X (PSBX)
	-	-	-	-	-	-	ctg4363_gene.1	Cambium region	-	-	-	-	-	-	AT4G37750	AINTEGUMENTA (ANT)
	-	-	-	-	-	-	ctg8286_gene.1, ctg4695_gene.2	Cambium region	-	-	-	-	-	-	AT5G57390	AINTEGUMENTA-LIKE 5 (AIL5)
	-	-	-	-	-	-	ctg1335_gene.9, ctg3593_gene.5	Cambium region	ctg3593_gene.5	Vascular/procambium cell	-	-	-	-	AT5G61480	PHLOEM INTERCALATED WITH XYLEM (PXY)
	-	-	-	-	-	-	ctg8245_gene.1, ctg17881_gene.1, ctg3024_gene.11	Cambium region	-	-	-	-	-	-	AT1G73590	PIN-FORMED 1 (PIN1)
	-	-	-	-	-	-	ctg564_gene.13	Cambium region	-	-	-	-	-	-	AT5G13300	SCARFACE (SFC)
	-	-	-	-	-	-	ctg11798_gene.1	Cambium region	-	-	-	-	-	-	AT1G46480	WUSCHEL RELATED HOMEOBOX 4 (WOX4)
	-	-	-	-	-	-	ctg1401_gene.10	Phloem parenchyma cell	-	-	-	-	-	-	AT5G64700	USUALLY MULTIPLE ACIDS MOVE IN AND OUT TRANSPORTERS 21 (UMAMIT21)
	-	-	-	-	-	-	ctg705_gene.1, ctg13230_gene.1, ctg17202_gene.3	Phloem parenchyma cell	-	-	-	-	-	-	AT5G07050	USUALLY MULTIPLE ACIDS MOVE IN AND OUT TRANSPORTERS 9 (UMAMIT9)
	-	-	-	-	-	-	ctg7223_gene.1, ctg5263_gene.1	Phloem parenchyma cell	-	-	-	-	-	-	AT2G37460	USUALLY MULTIPLE ACIDS MOVE IN AND OUT TRANSPORTERS 12 (UMAMIT12)
	-	-	-	-	-	-	ctg10841_gene.1,ctg7891_gene.1,ctg5233_gene.1	Phloem parenchyma cell	-	-	-	-	-	-	AT1G21890	USUALLY MULTIPLE ACIDS MOVE IN AND OUT TRANSPORTERS 19 (UMAMIT19)
	-	-	-	-	-	-	ctg4041_gene.2	Phloem parenchyma cell	-	-	-	-	-	-	AT1G43650	USUALLY MULTIPLE ACIDS MOVE IN AND OUT TRANSPORTERS 22 (UMAMIT22)
	-	-	-	-	-	-	ctg6840_gene.1	Xylem cell (fiber&vessel)	-	-	-	-	-	-	AT3G08500	MYB DOMAIN PROTEIN 83 (MYB83)
	-	-	-	-	-	-	ctg2410_gene.2	Xylem cell (fiber&vessel)	-	-	-	-	-	-	AT5G12870	MYB DOMAIN PROTEIN 46 (MYB46)
	-	-	-	-	-	-	ctg5376_gene.4	Xylem cell (fiber&vessel)	-	-	-	-	-	-	AT1G62990	KNOTTED-LIKE HOMEOBOX OF ARABIDOPSIS THALIANA 7 (KNAT7)
	-	-	-	-	-	-	ctg10451_gene.2,ctg10451_gene.5,ctg18102_gene.2,ctg2497_gene.9,ctg2497_gene.4,ctg2497_gene.6,ctg2497_gene.12,ctg501_gene.11	Xylem cell (fiber&vessel)	-	-	-	-	-	-	AT5G60020	LACCASE 17 (LAC17)
	-	-	-	-	-	-	ctg501_gene.14,ctg501_gene.11,ctg10628_gene.2,ctg2497_gene.6,ctg2497_gene.4,ctg2497_gene.9,ctg501_gene.10,ctg2497_gene.12,ctg501_gene.12	Xylem cell (fiber&vessel)	-	-	-	-	-	-	AT2G38080	IRREGULAR XYLEM 12 (IRX12)
	-	-	-	-	-	-	ctg15518_gene.1,ctg1570_gene.4,ctg3909_gene.31	Xylem cell (fiber&vessel)	-	-	-	-	-	-	AT5G17420	IRX3
	-	-	-	-	-	-	ctg1911_gene.13,ctg358_gene.7,ctg9749_gene.3	Xylem cell (fiber&vessel)	-	-	-	-	-	-	AT5G44030	IRX5
	-	-	-	-	-	-	ctg3654_gene.4	Xylem cell (fiber&vessel)	-	-	-	-	-	-	AT4G18780	IRREGULAR XYLEM 1 (IRX1)
	-	-	-	-	-	-	ctg14378_gene.1	Xylem cell (fiber&vessel)	-	-	-	-	-	-	AT2G37090	IRREGULAR XYLEM 9 (IRX9)
	-	-	-	-	-	-	ctg307_gene.13,ctg608_gene.1,ctg2674_gene.5	Xylem cell (fiber&vessel)	-	-	-	-	-	-	AT5G15630	IRREGULAR XYLEM 6 (IRX6)
	-	-	-	-	-	-	ctg5118_gene.1	Xylem cell (fiber&vessel)	-	-	-	-	-	-	AT5G67210	IRX15-LIKE (IRX15-L)
	-	-	-	-	-	-	ctg773_gene.16,ctg667_gene.2	Xylem cell (fiber&vessel)	-	-	-	-	-	-	AT2G18060	VASCULAR RELATED NAC-DOMAIN PROTEIN 1 (VND1)
	-	-	-	-	-	-	ctg9583_gene.1,ctg4371_gene.9,ctg4124_gene.2	Xylem cell (fiber&vessel)	-	-	-	-	-	-	AT1G32770	NAC DOMAIN CONTAINING PROTEIN 12 (NAC012)
	-	-	-	-	-	-	ctg14525_gene.1,ctg19005_gene.2,ctg21098_gene.1,ctg2761_gene.6,ctg2761_gene.7	Xylem cell (fiber&vessel)/Xylem parenchyma cell	-	-	-	-	-	-	AT4G37980	ELICITOR-ACTIVATED GENE 3-1 (ELI3-1)
	-	-	-	-	-	-	ctg38_gene.16,ctg12638_gene.1,ctg9442_gene.3	Xylem mother cell	-	-	-	-	-	-	AT4G32880	PttHB8
	-	-	-	-	-	-	ctg8351_gene.1	Phloem mother cell	-	-	-	-	-	-	AT5G57130	SMAX1-LIKE 5 (SMXL5)
	-	-	-	-	-	-	ctg2761_gene.6,ctg2761_gene.7	Endodermal cell	-	-	-	-	-	-	AT1G68570	NRT1/ PTR FAMILY 3.1 (NPF3.1)
	-	-	-	-	-	-	ctg8110_gene.1,ctg510_gene.6,ctg7698_gene.1,ctg18012_gene.3	Xylem parenchyma cell	-	-	-	-	-	-	AT5G64750	ABA REPRESSOR1 (ABR1)
	-	-	-	-	-	-	ctg10348_gene.6, ctg12291_gene.1,ctg3550_gene.2,ctg3550_gene.1	Cork cell	-	-	-	-	-	-	AT5G41040	ALIPHATIC SUBERIN FERULOYL TRANSFERASE(ASFT)
	-	-	-	-	-	-	ctg8332_gene.2,ctg5709_gene.2	Epidermal cell	ctg9664-gene.1	Leaf stomatal complex	-	-	-	-	AT1G79840	GLABRA 2 (GL2)
	-	-	-	-	-	-	ctg2178_gene.13,ctg1436_gene.10	Companion cell	-	-	-	-	-	-	AT1G22710	SUCROSE-PROTON SYMPORTER 2 (SUC2)
	-	-	-	-	-	-	ctg735_gene.2,ctg787_gene.9	Cortex/endodermal cell	-	-	-	-	-	-	AT4G03270	CYCLIN D6;1
	-	-	-	-	-	-	ctg1963_gene.2,ctg3105_gene.8,ctg17233_gene.1,ctg10795_gene.3,ctg3916_gene.1	Cortex/endodermis initial cell	-	-	-	-	-	-	AT3G54220	SCARECROW (SCR)
	-	-	-	-	-	-	ctg1793_gene.8,ctg7963_gene.3,ctg5147_gene.1,ctg25_gene.22,ctg1890_gene.4,ctg25_gene.34,ctg1793_gene.7	Sieve element	-	-	-	-	-	-	AT1G06490	CALLOSE SYNTHASE 7 (CalS7)
	-	-	-	-	-	-	-	-	ctg1820_gene.5, ctg18492_gene.1	Leaf mesophyll cell	-	-	-	-	AT1G15820	Light harvesting complex photosystem II subunit 6
	-	-	-	-	-	-	-	-	ctg9019_gene.2	Leaf stomatal complex	-	-	-	-	AT1G14350	Duplicated homeodomain-like superfamily protein
	-	-	-	-	-	-	-	-	ctg8447_gene.3	Phloem	-	-	-	-	AT1G79430	ALTERED PHLOEM DEVELOPMENT
	-	-	-	-	-	-	-	-	ctg4435_gene.11	Leaf guard cell	-	-	-	-	AT3G18040	MAP kinase 9
	-	-	-	-	-	-	-	-	ctg560_gene.1	Leaf epidermis cell	-	-	-	-	AT5G57800	ABA responsive trichome formation regulator
	-	-	-	-	-	-	-	-	ctg4709_gene.1	Leaf epidermis cell	-	-	-	-	AT1G09310	Fatty acid hydroxylase superfamily
	-	-	-	-	-	-	-	-	ctg596-gene.10	leaf pavement cell	-	-	-	-	AT1G67090	Ribulose bisphosphate carboxylase small chain 1A
	-	-	-	-	-	-	-	-	ctg2007-gene.6	Bundle sheath and vein	-	-	-	-	AT1G12010	1-Amino-cyclopropane-1-carboxylic acid oxidase 3
	-	-	-	-	-	-	-	-	-	-	Ghir_A05G039070	fiber	-	-	AT2G42840	PDF1
	-	-	-	-	-	-	-	-	-	-	Ghir_D04G020730	Ovule outer integument	-	-	AT5G15310	MYB25
	-	-	-	-	-	-	-	-	-	-	Ghir_A13G007780	Ovule outer integument	-	-	AT3G01140	MML9
	-	-	-	-	-	-	-	-	-	-	Ghir_A12G028530, Ghir_D12G028680	Ovule outer integument	-	-	AT1G73360	HOX3
	-	-	-	-	-	-	-	-	-	-	-	-	Ghir_A05G037220,Ghir_A06G008810	Ovule outer integument	AT5G14750	GhMYB109
	-	-	-	-	-	-	-	-	-	-	-	-	Ghir_D11G003520	Ovule outer integument	AT3G47620	GhTCP14
	-	-	-	-	-	-	-	-	-	-	-	-	Ghir_A04G012800	Ovule outer integument	AT1G50010	GhTUA9
	-	-	-	-	-	-	-	-	-	-	-	-	Ghir_D02G000220	Ovule outer integument	AT3G08640	qFWPB_D02
	-	-	-	-	-	-	-	-	-	-	-	-	Ghir_A01G008090	Ovule outer integument	AT5G55730	GhFLA1
	-	-	-	-	-	-	-	-	-	-	-	-	Ghir_D05G003610	Ovule outer integument	AT5G20630	GhABP19/20
	-	-	-	-	-	-	-	-	-	-	-	-	Ghir_A11G006130	Ovule outer integument	AT5G09810	GhACTIN1
	-	-	-	-	-	-	-	-	-	-	-	-	Ghir_D11G006540	Ovule outer integument	AT5G13870	XTH
