# Supplementary material for: Application and prospects of single-cell and spatial omics technologies in woody plants
Source: For Res (Fayettev). 2023 Nov 21;3:27. doi: 10.48130/FR-2023-0027 (PMC11524316; doi:10.48130/FR-2023-0027)
Supplement: Supplementary file 1 — Supplementary data to this article can be found online. [file FR-2023-0027-S1.zip › 10.48130_FR-2023-0027-Suppl-TableS1.xlsx]

## Sheet: Table S1
Table S1 Summary of the marker genes used in poplar single-cell studies. Genes highlighted in yellow indicate that they were used to identify a specific cell type in certain study, showing the relative orthologous gene in other studies.
Note： Ref(1): Li H, Dai X, Huang X, Xu M, Wang Q, et al. 2021. Single-cell RNA sequencing reveals a high-resolution cell atlas of xylem in Populus. Journal of Integrative Plant Biology. 63:1906-21 Ref(2): Chen Y, Tong S, Jiang Y, Ai F, Feng Y, et al. 2021. Transcriptional landscape of highly lignified poplar stems at single-cell resolution. Genome Biology. 22:1-22 Ref(3): Xie J, Li M, Zeng J, Li …
Reference	Ref(1)				Ref(2)		Ref(3)		Ref(4)		Ref(5)		Ref(6)		Ref(7)		Best hit in Arabidopsis	Description
Specise	Populus alba × Populus glandulosa				Populus alba var. pyramidalis		Populus trichocarpa		Populus trichocarpa		Populus euramericana cv. ‘Nanlin895’		Populus tremula×alba		Populus alba × Populus glandulosa
Reference genome	Populus alba × Populus glandulosa genome				Populus alba var. pyramidalis genome		Populus trichocarpa genome		Populus trichocarpa V4.1 genome		Populus trichocarpa V4.1 genome		Populus trichocarpa V4.1 genome		Ptrichocarpa_444_v4.0 genome
Tissue	Xylem				Stem		Xylem		Xylem		Stem		Shoot apex		Shoot apex and stem
#	GeneID-hap1-Populus alba	Cell type	GeneID-hap2-Populus glandulosa	Cell type	GeneID	Cell type	GeneID	Cell type	GeneID	Cell type	GeneID	Cell type	GeneID	Cell type	GeneID	Cell type
Marker Genes	Pop_A01G004382	Xylem cells(fiber & vessel)	Pop_G01G004624	Xylem cells(fiber & vessel)	pal_pou02883	-	Potri.001G175000	-	Potri.001G175000	-	Potri.001G175000	-	Potri.001G175000	-	Potri.001G175000	-	AT1G52760	caffeoyl shikimate esterase 1 for monolignol biosynthesis
	Pop_A01G017601	Xylem cells(fiber & vessel)	Pop_G01G034624	-	pal_pou00477	-	Potri.001G416800	-	Potri.001G416800	-	Potri.001G416800	-	Potri.001G416800	-	Potri.001G416800	-	AT5G54690	secondary wall-associated glycosyltransferase family 8D
	Pop_A01G074873	Xylem cells(fiber & vessel)	Pop_G01G002863	Xylem cells(fiber & vessel)	-	-	Potri.001G068100	-	Potri.001G068100	-	Potri.001G068100	-	Potri.001G068100	-	Potri.001G068100	-	AT1G27440	exostosin family protein
	Pop_A01G080036	Xylem cells(fiber & vessel)	Pop_G01G075777	Xylem cells(fiber & vessel)	pal_pou04290	-	Potri.001G036900	-	Potri.001G036900	-	Potri.001G036900	-	Potri.001G036900	-	Potri.001G036900	-	AT1G51680	4-coumarate:CoA ligase for monolignol biosynthesis
	Pop_A02G012551	Xylem cells(fiber & vessel)	Pop_G02G024172	Xylem cells(fiber & vessel)	-	-	Potri.002G189200	-	Potri.002G189200	-	Potri.002G189200	-	Potri.002G189200	-	Potri.002G189200	-	AT1G02500	METHIONINE ADENOSYLTRANSFERASE 1
	Pop_A03G050302	Xylem cells(fiber & vessel)	Pop_G03G078187	-	pal_pou08741	-	Potri.003G100200	-	Potri.003G100200	-	Potri.003G100200	-	Potri.003G100200	-	Potri.003G100200	-	AT1G32100	pinoresinol-lariciresinol reductase family protein
	Pop_A04G010852	Xylem cells(fiber & vessel)	Pop_G04G010709	-	pal_pou14690	-	Potri.004G237100	-	Potri.004G237100	-	Potri.004G237100	-	Potri.004G237100	-	Potri.004G237100	-	AT4G19185	PREDICTED: WAT1-related protein At4g19185-like
	Pop_A04G059438	Xylem cells(fiber & vessel)	Pop_G04G002512	Xylem cells(fiber & vessel)	pal_pou14609	-	Potri.004G226800	-	Potri.004G226800	-	Potri.004G226800	-	Potri.004G226800	-	Potri.004G226800	-	AT1G09610	glucuronoxylan methyltransferase 1
	Pop_A04G069762	Xylem cells(fiber & vessel)	Pop_G04G060042	Xylem cells(fiber & vessel)	pal_pou14288	-	-	-	-	-	-	-	-	-	-	-	AT5G17920	5-methyltetrahydropteroyltriglutamate--homocysteine methyltransferase, METHIONINE SYNTHESIS 1
	Pop_A05G072912	Xylem cells(fiber & vessel)	Pop_G05G085076	Xylem cells(fiber & vessel)	pal_pou14792	Xylem cells(fiber & vessel)	Potri.005G141300	-	Potri.005G141300	-	Potri.005G141300	Fiber cells	Potri.005G141300	-	Potri.005G141300	-	AT3G50220	PREDICTED: protein IRX15-LIKE-like
	Pop_A06G061986	Xylem cells(fiber & vessel)	Pop_G06G089809	Xylem cells(fiber & vessel)	pal_pou04947	-	Potri.006G033300	-	Potri.006G033300	-	Potri.006G033300	-	Potri.006G033300	-	Potri.006G033300	-	AT2G40890	p-coumarate 3-hydroxylase for monolignol biosynthesis
	Pop_A07G010913	Xylem cells(fiber & vessel)	Pop_G07G052003	-	pal_pou29630	Xylem cells(fiber & vessel)	Potri.007G047500	-	Potri.007G047500	-	Potri.007G047500	-	Potri.007G047500	-	Potri.007G047500	-	AT4G36890	glycosyltransferase GT43C for xylan biosynthesis
	Pop_A07G010915	Xylem cells(fiber & vessel)	-	-	-	-	-	-	-	-	-	-	-	-	-	-	AT4G36890	glycosyltransferase GT43C for xylan biosynthesis
	Pop_A08G002346	Xylem cells(fiber & vessel)	Pop_G08G057581	Xylem cells(fiber & vessel)	-	-	Potri.008G038200	-	Potri.008G038200	-	Potri.008G038200	-	Potri.008G038200	-	Potri.008G038200	-	AT2G37040	phenylalanine ammonia-lyase family protein
	Pop_A08G006905	Xylem cells(fiber & vessel)	Pop_G08G008702	-	pal_pou24325	-	Potri.008G026400	-	Potri.008G026400	-	Potri.008G026400	-	Potri.008G026400	-	Potri.008G026400	-	AT5G03760	cellulose synthase-like protein for mannan synthesis
	Pop_A08G063793	Xylem cells(fiber & vessel)	Pop_G08G058225	-	pal_pou23562	-	Potri.008G099300	-	Potri.008G099300	-	Potri.008G099300	-	Potri.008G099300	-	Potri.008G099300	-	AT4G01850	METHIONINE ADENOSYLTRANSFERASE 2
	Pop_A09G033803	Xylem cells(fiber & vessel)	Pop_G09G077377	-	pal_pou36515	-	Potri.009G095800	-	Potri.009G095800	-	Potri.009G095800	-	Potri.009G095800	-	Potri.009G095800	-	AT3G19450	cinnamyl alcohol dehydrogenase for monolignol biosynthesis
	Pop_A10G046757	Xylem cells(fiber & vessel)	Pop_G10G007753	-	pal_pou17339	-	Potri.010G224100	-	Potri.010G224100	-	Potri.010G224100	-	Potri.010G224100	-	Potri.010G224100	-	AT2G37040	phenylalanine ammonia-lyase for monolignol biosynthesis
	Pop_A10G069172	Xylem cells(fiber & vessel)	Pop_G10G048077	Xylem cells(fiber & vessel)	pal_pou18141	-	Potri.010G141600	-	Potri.010G141600	-	Potri.010G141600	-	Potri.010G141600	-	Potri.010G141600	-	AT3G16920	class1 chitinase family protein
	Pop_A12G007830	Xylem cells(fiber & vessel)	Pop_G12G084646	-	pal_pou37470	-	Potri.012G127700	-	Potri.012G127700	-	Potri.012G127700	-	Potri.012G127700	-	Potri.012G127700	-	AT4G12350	MYB transcriptional factor
	Pop_A12G067093	Xylem cells(fiber & vessel)	Pop_G12G076215	Xylem cells(fiber & vessel)	pal_pou38638	-	Potri.012G006400	-	Potri.012G006400	-	Potri.012G006400	-	Potri.012G006400	-	Potri.012G006400	-	AT5G54160	caffeic acid O-methyltransferase
	Pop_A12G068191	Xylem cells(fiber & vessel)	Pop_G12G008918	-	pal_pou37595	-	Potri.012G109600	-	Potri.012G109600	-	Potri.012G109600	-	Potri.012G109600	-	Potri.012G109600	-	AT5G61840	exostosin family protein
	Pop_A13G009802	Xylem cells(fiber & vessel)	Pop_G13G071250	Xylem cells(fiber & vessel)	-	-	Potri.013G061800	-	Potri.013G061800	-	Potri.013G061800	-	Potri.013G061800	-	Potri.013G061800	-	AT5G17920	5-methyltetrahydropteroyltriglutamate--homocysteine methyltransferase, METHIONINE SYNTHESIS 1
	Pop_A13G054057	Xylem cells(fiber & vessel)	-	-	-	-	-	-	-	-	-	-	-	-	-	-	AT3G17390	METHIONINE ADENOSYLTRANSFERASE 4
	Pop_A14G029771	Xylem cells(fiber & vessel)	Pop_G14G044225	-	pal_pou24769	-	Potri.014G029900	-	Potri.014G029900	-	Potri.014G029900	-	Potri.014G029900	-	Potri.014G029900	-	AT4G33330	PREDICTED: UDP-glucuronate:xylan alpha-glucuronosyltransferase 2 isoform X1
	Pop_A01G015460	-	Pop_G01G058982	Xylem cells(fiber & vessel)	pal_pou00890	-	Potri.001G375700	-	Potri.001G375700	-	Potri.001G375700	-	Potri.001G375700	-	Potri.001G375700	-	AT3G15050	PREDICTED: protein IQ-DOMAIN 1-like isoform X1
	Pop_A01G010150	-	Pop_G01G090528	Xylem cells(fiber & vessel)	pal_pou01418	-	Potri.001G320800	-	Potri.001G320800	-	Potri.001G320800	-	Potri.001G320800	-	Potri.001G320800	-	AT5G60490	fasciclin-like AGP 15 family protein
	Pop_A03G049878	-	Pop_G03G010560	Xylem cells(fiber & vessel)	pal_pou09181	-	Potri.003G059200	-	Potri.003G059200	-	Potri.003G059200	-	Potri.003G059200	-	Potri.003G059200	-	AT1G52760	caffeoyl shikimate esterase 2
	-	-	Pop_G03G013906	Xylem cells(fiber & vessel)	-	-	-	-	-	-	-	-	-	-	-	-	AT5G13420	transaldolase family protein [Populus trichocarpa]
	Pop_A03G019951	-	Pop_G03G055670	Xylem cells(fiber & vessel)	pal_pou07931	-	Potri.003G183900	-	Potri.003G183900	-	Potri.003G183900	-	Potri.003G183900	-	Potri.003G183900	-	AT5G48930	hydroxycinnamoyl transferase for monolignol biosynthesis
	Pop_A03G049281	-	Pop_G03G083762	Xylem cells(fiber & vessel)	pal_pou09663	-	-	-	-	-	-	-	-	-	-	-	AT1G09610	glucuronoxylan methyltransferase 2
	Pop_A07G006659	-	Pop_G07G061212	Xylem cells(fiber & vessel)	pal_pou30252	-	Potri.007G107200	-	Potri.007G107200	-	Potri.007G107200	-	Potri.007G107200	-	Potri.007G107200	-	AT3G18660	secondary cell wall-related glycosyltransferase family 8
	Pop_A09G083698	-	Pop_G09G027709	Xylem cells(fiber & vessel)	pal_pou35605	-	Potri.009G006500	-	Potri.009G006500	-	Potri.009G006500	-	Potri.009G006500	-	Potri.009G006500	-	AT2G28110	glycosyltransferase family 47 that is involved in secondary cell wall biosynthesis
	Pop_A13G031180	-	Pop_G13G072679	Xylem cells(fiber & vessel)	pal_pou31018	-	Potri.013G157800	-	Potri.013G157800	-	Potri.013G157800	-	Potri.013G157800	-	Potri.013G157800	-	AT2G30490	trans-cinnamate 4-hydroxylase in monolignol biosynthesis
	Pop_A14G044007	-	Pop_G14G051011	Xylem cells(fiber & vessel)	pal_pou25558	-	Potri.014G114700	-	Potri.014G114700	-	Potri.014G114700	-	Potri.014G114700	-	Potri.014G114700	-	AT4G01850	METHIONINE ADENOSYLTRANSFERASE 2
	Pop_A16G090068	-	Pop_G16G068643	Xylem cells(fiber & vessel)	pal_pou33676	-	Potri.016G125500	-	Potri.016G125500	-	Potri.016G125500	-	Potri.016G125500	-	Potri.016G125500	-	AT2G38320	PREDICTED: protein trichome birefringence-like 34
	Pop_A19G052543	-	Pop_G19G009471	Xylem cells(fiber & vessel)	pal_pou20377	-	Potri.019G038200	-	Potri.019G038200	-	Potri.019G038200	-	Potri.019G038200	-	Potri.019G038200	-	AT5G17920	5-methyltetrahydropteroyltriglutamate--homocysteine methyltransferase, METHIONINE SYNTHESIS 1
	Pop_A19G055094	-	Pop_G19G084163	Xylem cells(fiber & vessel)	pal_pou19460	-	Potri.019G130700	-	Potri.019G130700	-	Potri.019G130700	-	Potri.019G130700	-	Potri.019G130700	-	AT2G30490	trans-cinnamate 4-hydroxylase for monolingol biosynthesis
	Pop_A01G067269	-	Pop_G01G011398	-	pal_pou01999	Xylem cells(fiber & vessel)	Potri.001G267300	-	Potri.001G267300	-	Potri.001G267300	-	Potri.001G267300	-	Potri.001G267300	-	AT3G08500	MYB DOMAIN PROTEIN 83 (MYB83)
	-	-	-	-	pal_pou02068	Xylem cells(fiber & vessel)	-	-	-	-	-	-	-	-	-	-	AT5G12870	MYB DOMAIN PROTEIN 46 (MYB46)
	Pop_A01G059985	-	Pop_G01G004440	-	pal_pou03491	Xylem cells(fiber & vessel)	Potri.001G112200	-	Potri.001G112200	-	Potri.001G112200	-	Potri.001G112200	Xylem cells(fiber & vessel)	Potri.001G112200	Xylem cells(fiber & vessel)	AT1G62990	KNOTTED-LIKE HOMEOBOX OF ARABIDOPSIS THALIANA 7 (KNAT7)
	Pop_A06G061424	-	Pop_G06G051823	-	pal_pou05594	Xylem cells(fiber & vessel)	Potri.006G087100	-	Potri.006G087100	-	Potri.006G087100	-	Potri.006G087100	-	Potri.006G087100	-	AT5G60020	LACCASE 17 (LAC17)
	-	-	Pop_G06G051819	-	pal_pou05601	Xylem cells(fiber & vessel)	Potri.006G087500	-	Potri.006G087500	-	Potri.006G087500	-	Potri.006G087500	-	Potri.006G087500	-	AT5G60020	LACCASE 17 (LAC17)
	Pop_A06G089461	-	Pop_G06G051712	-	pal_pou05706	Xylem cells(fiber & vessel)	Potri.006G097100	-	Potri.006G097100	-	Potri.006G097100	-	Potri.006G097100	-	Potri.006G097100	-	AT2G38080	IRREGULAR XYLEM 12 (IRX12)
	Pop_A06G064852	-	Pop_G06G053957	-	pal_pou06391	Xylem cells(fiber & vessel)	Potri.006G181900	-	Potri.006G181900	-	Potri.006G181900	-	Potri.006G181900	Xylem cells(fiber & vessel)/cambium zone(CZ)	Potri.006G181900	Xylem cells(fiber & vessel)/cambium zone(CZ)	AT5G17420	IRX3 is required for secondary cell wall biosynthesis.
	Pop_A02G033052	-	Pop_G02G016077	-	pal_pou09816	Xylem cells(fiber & vessel)	Potri.002G257900	-	Potri.002G257900	-	Potri.002G257900	-	Potri.002G257900	Xylem cells(fiber & vessel)/cambium zone(CZ)	Potri.002G257900	Xylem cells(fiber & vessel)/cambium zone(CZ)	AT5G44030	CELLULOSE SYNTHASE A4 (CESA4)
	Pop_A04G026013	-	Pop_G04G075276	-	pal_pou12874	Xylem cells(fiber & vessel)	Potri.004G059600	Xylem cells(fiber & vessel)	Potri.004G059600	-	Potri.004G059600	-	Potri.004G059600	Xylem cells(fiber & vessel)/cambium zone(CZ)	Potri.004G059600	Xylem cells(fiber & vessel)/cambium zone(CZ)	AT4G18780	IRREGULAR XYLEM 1 (IRX1)
	Pop_A05G073125	-	Pop_G05G017765	-	pal_pou14980	Xylem cells(fiber & vessel)	Potri.005G116800	-	Potri.005G116800	-	Potri.005G116800	Vessel elements	Potri.005G116800	-	Potri.005G116800	-	AT2G18060	VASCULAR RELATED NAC-DOMAIN PROTEIN 1 (VND1)
	Pop_A10G047092	-	Pop_G10G007231	-	pal_pou17636	Xylem cells(fiber & vessel)	Potri.010G193100	-	Potri.010G193100	-	Potri.010G193100	-	Potri.010G193100	-	Potri.010G193100	-	AT2G38080	IRREGULAR XYLEM 12 (IRX12)
	Pop_A11G032636	-	Pop_G11G070181	-	pal_pou20935	Xylem cells(fiber & vessel)	Potri.011G153300	-	Potri.011G153300	-	Potri.011G153300	-	Potri.011G153300	-	Potri.011G153300	-	AT1G32770	NAC DOMAIN CONTAINING PROTEIN 12 (NAC012)
	-	-	-	-	pal_pou21698	Xylem cells(fiber & vessel)	Potri.011G069600	-	Potri.011G069600	-	Potri.011G069600	-	Potri.011G069600	Xylem cells(fiber & vessel)/cambium zone(CZ)	Potri.011G069600	Xylem cells(fiber & vessel)/cambium zone(CZ)	AT4G18780	IRREGULAR XYLEM 1 (IRX1)
	-	-	-	-	pal_pou21759	Xylem cells(fiber & vessel)	-	-	-	-	-	-	-	-	-	-	AT4G18780	IRREGULAR XYLEM 1 (IRX1)
	-	-	-	-	pal_pou28337	Xylem cells(fiber & vessel)	-	-	-	-	-	-	-	-	-	-	AT5G17420	IRX3 is required for secondary cell wall biosynthesis.
	-	-	-	-	pal_pou28338	Xylem cells(fiber & vessel)	-	-	-	-	-	-	-	-	-	-	AT5G17420	IRX3 is required for secondary cell wall biosynthesis.
	Pop_A07G010908	-	Pop_G07G052220	-	pal_pou29623	Xylem cells(fiber & vessel)	Potri.007G047000	-	Potri.007G047000	-	Potri.007G047000	-	Potri.007G047000	-	Potri.007G047000	-	AT5G67210	IRX15-LIKE (IRX15-L)
	Pop_A07G022662	-	Pop_G07G062580	-	pal_pou30825	Xylem cells(fiber & vessel)	Potri.007G014400	-	Potri.007G014400	-	Potri.007G014400	Vessel elements	Potri.007G014400	-	Potri.007G014400	-	AT2G18060	VASCULAR RELATED NAC-DOMAIN PROTEIN 1 (VND1)
	-	-	-	-	pal_pou32547	Xylem cells(fiber & vessel)	-	-	-	-	-	-	-	-	-	-	AT2G37090	IRREGULAR XYLEM 9 (IRX9)
	Pop_A15G017255	-	Pop_G15G049192	-	pal_pou34959	Xylem cells(fiber & vessel)	Potri.015G060100	-	Potri.015G060100	-	Potri.015G060100	-	Potri.015G060100	-	Potri.015G060100	-	AT5G15630	IRREGULAR XYLEM 6 (IRX6)
	-	-	-	-	pal_pou35970	Xylem cells(fiber & vessel)	-	-	-	-	-	-	-	-	-	-	AT2G38080	IRREGULAR XYLEM 12 (IRX12)
	Pop_A09G028989	-	Pop_G09G029423	-	pal_pou36096	Xylem cells(fiber & vessel)	Potri.009G053900	-	Potri.009G053900	-	Potri.009G053900	-	Potri.009G053900	-	Potri.009G053900	-	AT5G12870	MYB DOMAIN PROTEIN 46 (MYB46)
	-	-	Pop_G02G065134	-	pal_pou11982	-	Potri.002G029100	Xylem cells(fiber & vessel)	Potri.002G029100	-	Potri.002G029100	-	Potri.002G029100	-	Potri.002G029100	-	AT1G75500	WALLS ARE THIN 1 (WAT1)
	Pop_A17G027631	-	Pop_G17G031489	-	pal_pou27315	-	Potri.017G016700	-	Potri.017G016700	-	Potri.017G016700	-	Potri.017G016700	-	Potri.017G016700	Xylem cells(fiber & vessel)/cambium zone(CZ)	AT4G28500	NAC073
	-	-	-	-	-	-	Potri.018G103900	-	Potri.018G103900	-	Potri.018G103900	-	Potri.018G103900	-	Potri.018G103900	Xylem cells(fiber & vessel)/cambium zone(CZ)	AT5G17420	IRX3 is required for secondary cell wall biosynthesis
	Pop_A04G002585	Vessel elements	Pop_G04G059268	Vessel elements	pal_pou14427	-	Potri.004G207600	-	Potri.004G207600	-	Potri.004G207600	Vessel elements	Potri.004G207600	-	Potri.002G029100		AT4G35350	XYLEM CYSTEINE PEPTIDASE 1 family protein
	Pop_A05G057084	Vessel elements	Pop_G05G008760	Vessel elements	pal_pou16052	-	Potri.005G256000	-	Potri.005G256000	-	Potri.005G256000	Vessel elements	Potri.005G256000	-	Potri.005G256000	Vessel element/Protoxylem	AT1G20850	xylem cysteine peptidase 2A
	Pop_A02G026892	Vessel elements	Pop_G02G065338	Vessel elements	pal_pou12244	-	Potri.002G005700	-	Potri.002G005700	-	Potri.002G005700	Vessel elements	Potri.002G005700	-	Potri.002G005700	Vessel element/Protoxylem	AT1G20850	xylem cysteine peptidase 2B
	Pop_A06G062053	Vessel elements	Pop_G06G089763	-	pal_pou04902	-	-	-	-	-	-	-	-	-	-	-	AT5G04200	latex-abundant family protein, metacaspase 9
	Pop_A08G063652	Vessel elements	Pop_G08G058605	Vessel elements	pal_pou23707	-	Potri.008G086800	-	Potri.008G086800	-	Potri.008G086800	-	Potri.008G086800	-	Potri.008G086800	-	AT1G14220	S-like ribonuclease family protein
	Pop_A09G026695	Vessel elements	Pop_G09G077495	Vessel elements	-	-	-	-	-	-	-	-	-	-	-	-	AT4G39090	cysteine proteinase
	Pop_A04G002682	Vessel elements	Pop_G04G059180	Vessel elements	pal_pou14503	-	Potri.004G215400	-	Potri.004G215400	-	Potri.004G215400	-	Potri.004G215400	-	Potri.004G215400	-	AT3G45010	serine carboxypeptidase family protein
	Pop_A06G053759	Vessel elements	Pop_G06G003605	-	pal_pou06972	-	Potri.006G232900	-	Potri.006G232900	-	Potri.006G232900	-	Potri.006G232900	-	Potri.006G232900	-	AT4G32940	vacuolar processing enzyme , belong to a novel cysteine proteinase tht is expressed in vegetative organs and is upregulated in associated with various types of cell death
	Pop_A09G026733	Vessel elements	Pop_G09G077292	-	pal_pou36580	-	Potri.009G102700	-	Potri.009G102700	-	Potri.009G102700	-	Potri.009G102700	-	Potri.009G102700	-	AT5G03260	laccase-11-like
	Pop_A14G000834	Vessel elements	Pop_G14G045142	-	pal_pou25763	-	Potri.014G136100	-	Potri.014G136100	-	Potri.014G136100	-	Potri.014G136100	-	Potri.014G136100	-	AT1G03440	Leucine-rich repeat (LRR) family protein
	Pop_A07G010880	-	Pop_G07G052193	-	pal_pou29598	-	Potri.007G044500	Vessel elements	Potri.007G044500	-	Potri.007G044500	-	Potri.007G044500	-	Potri.007G044500	-	AT5G67050	alpha/beta-Hydrolases superfamily protein
	Pop_A09G026725	-	Pop_G09G077300	-	pal_pou36574	-	Potri.009G101900	Vessel elements	Potri.009G101900	-	Potri.009G101900	-	Potri.009G101900	-	Potri.009G101900	-	AT4G34410	redox responsive transcription factor 1
	Pop_A05G073414	-	Pop_G05G085131	-	pal_pou14740	-	Potri.005G146900	Vessel elements	Potri.005G146900	-	Potri.005G146900	-	Potri.005G146900	-	Potri.005G146900	-	AT4G07960	Cellulose-synthase-like C12
	Pop_A07G006579	-	Pop_G07G061126	-	pal_pou30153	-	Potri.007G099400	Vessel elements	Potri.007G099400	-	Potri.007G099400	-	Potri.007G099400	-	Potri.007G099400	-	AT1G01720	NAC82
	-	-	Pop_G01G020756	-	pal_pou02236	-	Potri.001G240900	-	Potri.001G240900	Vessel elements	Potri.001G240900	-	Potri.001G240900	-	Potri.001G240900	-	AT2G28950	Expansin A6
	-	-	-	-	-	-	Potri.006G109900	-	Potri.006G109900	-	Potri.006G109900	Vessel elements	Potri.006G109900	-	Potri.006G109900	-	AT5G01930	MAN6
	Pop_A16G090215	-	Pop_G16G035711	-	pal_pou33533	-	Potri.016G138600	-	Potri.016G138600	-	Potri.016G138600	Vessel elements	Potri.016G138600	-	Potri.016G138600	-	AT5G01930	MAN6
	Pop_A07G022645	Fiber cells	Pop_G07G062561	-	pal_pou30843	-	Potri.007G016400	-	Potri.007G016400	-	Potri.007G016400	-	Potri.007G016400	-	Potri.007G016400	-	AT4G36220	coniferyl aldehyde 5-hydroxylase 2
	Pop_A01G059732	-	Pop_G01G024676	Fiber cells	-	-	Potri.001G099800	-	Potri.001G099800	-	Potri.001G099800	Fiber cells	Potri.001G099800	-	Potri.001G099800	-	AT1G63910	PREDICTED: protein ODORANT1-like
	Pop_A08G086511	-	Pop_G08G046424	Fiber cells	pal_pou23192	-	Potri.008G136600	-	Potri.008G136600	-	Potri.008G136600	-	Potri.008G136600	-	Potri.008G136600	-	AT1G67980	caffeoyl-CoA 3-O-methyltransferase [Populus sieboldii x Populus grandidentata]
	Pop_A12G019317	Fiber cells	Pop_G12G068343	Fiber cells	pal_pou37846	-	Potri.012G084100	-	Potri.012G084100	-	Potri.012G084100	-	Potri.012G084100	-	Potri.012G084100	-	AT5G26660	MYB transcriptional factor
	Pop_A13G054260	Fiber cells	Pop_G13G070892	-	pal_pou32214	-	Potri.013G031400	-	Potri.013G031400	-	Potri.013G031400	-	Potri.013G031400	-	Potri.013G031400	-	AT1G08820	PREDICTED: vesicle-associated protein 1-2 isoform X2
	Pop_A14G029860	-	Pop_G14G044136	-	pal_pou24680	-	Potri.014G021900	Fiber cells	Potri.014G021900	-	Potri.014G021900	-	Potri.014G021900	-	Potri.014G021900	-	AT5G43070	WPP domain protein 1
	-	-	-	-	-	-	Potri.001G406300_x0002_	Fiber cells	Potri.001G406300_x0002_	-	Potri.001G406300_x0002_	-	Potri.001G406300_x0002_	-	Potri.001G406300_x0002_	-	AT5G54310	ARF-GAP DOMAIN 5 (AGD5)
	Pop_A19G028558	-	Pop_G19G000484	-	pal_pou20622	-	Potri.019G002100	-	Potri.019G002100	Fiber cells	Potri.019G002100	-	Potri.019G002100	-	Potri.019G002100	-	AT2G03200	PtAP66
	-	-	Pop_G03G013856	-	pal_pou38731	-	Potri.003G132000	-	Potri.003G132000	-	Potri.003G132000	Fiber cells	Potri.003G132000	-	Potri.003G132000	-	AT1G63910	MYB103
	Pop_A09G028891	Ray parenchyma cells	Pop_G09G031724	Ray parenchyma cells	pal_pou36180	-	Potri.009G063400	-	Potri.009G063400	-	Potri.009G063400	-	Potri.009G063400	-	Potri.009G063400	-	AT4G37980	PagCAD7 (cinnamyl alcohol dehydrogenase)
	Pop_A19G053004	Ray parenchyma cells	Pop_G19G021962	Ray parenchyma cells	pal_pou20133	-	Potri.019G063100	-	Potri.019G063100	-	Potri.019G063100	-	Potri.019G063100	-	Potri.019G063100	-	AT4G10340	Chlorophyll a-b binding protein CP26 [Populus trichocarpa]
	Pop_A01G059668	-	Pop_G01G010746	Ray parenchyma cells	-	-	Potri.001G105200	-	Potri.001G105200	-	Potri.001G105200	-	Potri.001G105200	-	Potri.001G105200	-	AT4G10340	Chlorophyll a-b binding protein CP26 [Populus trichocarpa]
	Pop_A05G073079	-	Pop_G05G085039	-	-	-	Potri.005G150300	Ray cells	Potri.005G150300	-	Potri.005G150300	-	Potri.005G150300	-	Potri.005G150300	-	-	-
	Pop_A02G005027	-	Pop_G02G064988	-	-	-	Potri.002G016000	-	Potri.002G016000	Ray parenchyma cells	Potri.002G016000	-	Potri.002G016000	-	Potri.002G016000	-	AT1G76100	Plastocyanin 1
	Pop_A05G001994	-	Pop_G05G057185	-	pal_pou16221	-	Potri.005G239300	-	Potri.005G239300	Ray parenchyma cells	Potri.005G239300	-	Potri.005G239300	-	Potri.005G239300	-	AT2G34420	PS II light harvesting complex gene B1B2
	Pop_A07G022822	-	Pop_G07G062705	-	pal_pou29494	Photosynthetic cell	Potri.007G033700	-	Potri.007G033700	Ray parenchyma cells	Potri.007G033700	-	Potri.007G033700	-	Potri.007G033700	-	AT5G66570	PS II oxygen-evolving complex 1
	Pop_A08G057854	-	Pop_G08G021763	-	pal_pou24270	-	Potri.008G031700	-	Potri.008G031700	Ray parenchyma cells	Potri.008G031700	-	Potri.008G031700	-	Potri.008G031700	-	AT5G58330	lactate/malate dehydrogenase family protein
	-	-	-	-	-	-	Potri.013G142760	-	Potri.013G142760	Ray parenchyma cells	Potri.013G142760	-	Potri.013G142760	-	Potri.013G142760	-	ATCG00280	Photosystem II reaction center protein C
	Pop_A13G031277	-	Pop_G13G072511	-	-	-	Potri.013G148900	-	Potri.013G148900	Ray parenchyma cells	Potri.013G148900	-	Potri.013G148900	-	Potri.013G148900	-	AT4G03280	Photosynthetic electron transfer C
	Pop_A14G045517	-	Pop_G14G088899	-	pal_pou26115	Photosynthetic cell	Potri.014G172400	-	Potri.014G172400	Ray parenchyma cells	Potri.014G172400	-	Potri.014G172400	-	Potri.014G172400	-	AT1G61520	PS I light harvesting complex gene 3
	Pop_A17G021131	-	Pop_G04G066753	-	pal_pou26409	-	Potri.017G114600	-	Potri.017G114600	Ray parenchyma cells	Potri.017G114600	-	Potri.017G114600	-	Potri.017G114600	-	AT5G38410	RuBisCO (small chain) family protein
	Pop_A02G065679	-	Pop_G02G005254	-	pal_pou11460	-	Potri.002G081000	-	Potri.002G081000	-	Potri.002G081000	Ray cells	Potri.002G081000	-	Potri.002G081000	-	AT1G01720	ATAF1a
	Pop_A10G001185	Xylem precursor cells	-	-	pal_pou19412	-	Potri.013G138584	-	Potri.013G138584	-	Potri.013G138584	-	Potri.013G138584	-	Potri.013G138584	-	ATCG01310	ribosomal protein L2 (chloroplast) [Atuna racemosa]
	-	-	-	-	pal_pou07035	Xylem mother cell	-	-	-	-	-	-	-	-	-	-	AT4G32880	PttHB8
	Pop_A18G012791	-	Pop_G06G003655	-	pal_pou28995	Xylem mother cell	Potri.018G045100	-	Potri.018G045100	-	Potri.018G045100	Organizer cells	Potri.018G045100	Cambium zone/ procambium-like(PCL)/ procambium	Potri.018G045100	Cambium zone/ procambium-like(PCL)/ procambium	AT4G32880	PtrHB7
	-	-	-	-	pal_pou00919	Xylem mother cell	-	-	-	-	-	-	-	-	-	-	AT2G34710	PtrHB4-b
	Pop_A01G015498	-	Pop_G01G058950	-	pal_pou00937	Xylem mother cell	Potri.001G372300	-	Potri.001G372300	-	Potri.001G372300	-	Potri.001G372300	Procambium(PC)	Potri.001G372300	Procambium(PC)	AT2G34710	PtrHB4-a
	-	-	Pop_G08G046261	-	pal_pou23052	-	Potri.008G151800	-	Potri.008G151800	-	Potri.008G151800	Xylem precursor cells	Potri.008G151800	Protoxylem/ cambium zone	Potri.008G151800	Protoxylem/ cambium zone	AT5G19530	ACL5
	Pop_A10G048622	-	-	-	pal_pou18623	-	Potri.010G089200	-	Potri.010G089200	-	Potri.010G089200	Xylem precursor cells	Potri.010G089200	-	Potri.010G089200	-	AT5G19530	ACL5
	Pop_A06G085815	-	Pop_G06G051419	-	pal_pou05961	-	Potri.006G127400	-	Potri.006G127400	-	Potri.006G127400	Xylem precursor cells	Potri.006G127400	-	Potri.006G127400	-	AT2G37210	LOG3
	Pop_A02G066371	-	Pop_G02G005648	-	pal_pou11132	Cambium region	Potri.002G114800	-	Potri.002G114800	-	Potri.002G114800	-	Potri.002G114800	-	Potri.002G114800	Procambium(PC)/Shoot meristematic cells	AT4G37750	AINTEGUMENTA (ANT)
	Pop_A14G044652	-	Pop_G14G030518	-	pal_pou24586	Cambium region	Potri.014G012200	-	Potri.014G012200	-	Potri.014G012200	-	Potri.014G012200	-	Potri.014G012200	-	AT4G37750	AINTEGUMENTA (ANT)
	Pop_A18G018830	-	Pop_G18G080285	-	pal_pou28508	Cambium region	Potri.018G091600	Cambium region	Potri.018G091600	-	Potri.018G091600	-	Potri.018G091600	-	Potri.018G091600	-	AT5G57390	AINTEGUMENTA-LIKE 5 (AIL5)
	Pop_A17G075002	-	Pop_G17G066982	-	pal_pou26826	Cambium region	Potri.017G074600	-	Potri.017G074600	-	Potri.017G074600	-	Potri.017G074600	-	Potri.017G074600	-	AT3G28455	CLAVATA3/ESR-RELATED 25 (CLE25)
	Pop_A01G004280	-	Pop_G01G016461	-	pal_pou03355	Cambium region	Potri.001G126100	-	Potri.001G126100	-	Potri.001G126100	Cambium region	Potri.001G126100	-	Potri.001G126100	Cambium zone	AT5G61480	PHLOEM INTERCALATED WITH XYLEM (PXY)
	Pop_A15G064294	-	Pop_G15G074393	-	pal_pou35162	Cambium region	Potri.015G038700	-	Potri.015G038700	-	Potri.015G038700	-	Potri.015G038700	-	Potri.015G038700	-	AT1G73590	PIN-FORMED 1 (PIN1)
	Pop_A03G019701	-	Pop_G03G013837	-	pal_pou08120	Cambium region	Potri.003G163200	-	Potri.003G163200	-	Potri.003G163200	-	Potri.003G163200	-	Potri.003G163200	-	AT5G13300	SCARFACE (SFC)
	Pop_A02G066120	-	Pop_G02G005745	-	pal_pou11050	Cambium region	Potri.002G124100	-	Potri.002G124100	-	Potri.002G124100	Cambium region	Potri.002G124100	-	Potri.002G124100	Procambium(PC)/ Proliferating cells/cambium	AT1G46480	WUSCHEL RELATED HOMEOBOX 4 (WOX4)
	-	-	Pop_G14G044171	-	pal_pou24718	Cambium region	Potri.014G025300	-	Potri.014G025300	-	Potri.014G025300	Cambium region	Potri.014G025300	-	Potri.014G025300	Procambium(PC)/ Proliferating cells/cambium	AT1G46480	WUSCHEL RELATED HOMEOBOX 4 (WOX4)
	Pop_A15G064475	-	Pop_G15G074700	-	pal_pou39810	-	Potri.015G023200	Cambium region	Potri.015G023200	-	Potri.015G023200	-	Potri.015G023200	-	Potri.015G023200	-	AT4G27950	CYTOKININ RESPONSE FACTOR 4
	Pop_A08G002414	-	Pop_G08G057650	-	pal_pou24161	-	Potri.008G043900	Cambium region	Potri.008G043900	-	Potri.008G043900	-	Potri.008G043900	-	Potri.008G043900	-	AT1G07900	LOB DOMAIN-CONTAINING PROTEIN 1
	Pop_A03G050382	-	Pop_G03G078104	-	-	-	Potri.003G107600	-	Potri.003G107600	-	Potri.003G107600	Cambium region	Potri.003G107600	-	Potri.003G107600	-	AT5G61480	PXY
	Pop_A05G001965	-	Pop_G05G057213	-	pal_pou16280	-	Potri.005G236700	-	Potri.005G236700	-	Potri.005G236700	Cambium region	Potri.005G236700	-	Potri.005G236700	-	AT1G19850	ARF5
	Pop_A02G004912	-	Pop_G02G065098	-	pal_pou12021	-	Potri.002G024700	-	Potri.002G024700	-	Potri.002G024700	Cambium region	Potri.002G024700	-	Potri.002G024700	-	AT1G19850	ARF5
	Pop_A11G021616	-	-	-	pal_pou21472	-	Potri.011G098300	-	Potri.011G098300	-	Potri.011G098300	Cambium region	Potri.011G098300	Procambium(PC)	Potri.011G098300	Procambium(PC)	AT2G34710	Homeobox-leucine zipper protein ATHB-14
	Pop_A19G053033	-	Pop_UnG083037	-	pal_pou19951	-	Potri.019G069300	-	Potri.019G069300	-	Potri.019G069300	Cambium region	Potri.019G069300	-	Potri.019G069300	-	AT1G71380	CEL3
	Pop_A01G010293	-	Pop_G01G067441	-	pal_pou01674	-	Potri.001G295600	-	Potri.001G295600	-	Potri.001G295600	Cambium region	Potri.001G295600	-	Potri.001G295600	-	AT2G14820	NPY2
	Pop_A10G046793	-	Pop_G10G007777	-	pal_pou17372	Photosynthetic cell	Potri.010G221100	-	Potri.010G221100	-	Potri.010G221100	-	Potri.010G221100	-	Potri.010G221100	-	AT3G54890	PHOTOSYSTEM I LIGHT HARVESTING COMPLEX GENE 1 (LHCA1)
	-	-	-	-	pal_pou04060	Photosynthetic cell	-	-	-	-	-	-	-	-	-	-	AT3G61470	PHOTOSYSTEM I LIGHT HARVESTING COMPLEX GENE 2 (LHCA2)
	Pop_A03G019807	-	Pop_G03G055805	-	pal_pou08044	Photosynthetic cell	Potri.003G171500	-	Potri.003G171500	-	Potri.003G171500	-	Potri.003G171500	-	Potri.003G171500	-	AT3G61470	PHOTOSYSTEM I LIGHT HARVESTING COMPLEX GENE 2 (LHCA2)
	Pop_A10G048619	-	Pop_G10G001635	-	pal_pou18620	Photosynthetic cell	Potri.010G089400	-	Potri.010G089400	-	Potri.010G089400	-	Potri.010G089400	-	Potri.010G089400	-	AT1G03130	PHOTOSYSTEM I SUBUNIT D-2 (PSAD-2)
	Pop_A08G011985	-	Pop_G08G046264	-	pal_pou39863	Photosynthetic cell	Potri.008G151600	-	Potri.008G151600	-	Potri.008G151600	-	Potri.008G151600	-	Potri.008G151600	-	AT1G03130	PHOTOSYSTEM I SUBUNIT D-2 (PSAD-2)
	Pop_A01G059945	-	Pop_G01G002944	-	pal_pou03798	Photosynthetic cell	Potri.001G081500	-	Potri.001G081500	-	Potri.001G081500	-	Potri.001G081500	-	Potri.001G081500	-	AT1G31330	PHOTOSYSTEM I SUBUNIT F (PSAF)
	Pop_A11G032652	-	Pop_G11G070371	-	pal_pou20830	Photosynthetic cell	Potri.011G168700	-	Potri.011G168700	-	Potri.011G168700	-	Potri.011G168700	-	Potri.011G168700	-	AT1G55670	PHOTOSYSTEM I SUBUNIT G (PSAG)
	Pop_A03G049815	-	Pop_G03G010464	-	pal_pou09235	Photosynthetic cell	Potri.003G052500	-	Potri.003G052500	-	Potri.003G052500	-	Potri.003G052500	-	Potri.003G052500	-	AT1G52230	PHOTOSYSTEM I SUBUNIT H2 (PSAH2)
	Pop_A18G012958	-	Pop_G06G003126	-	pal_pou07193	Photosynthetic cell	Potri.006G254200	-	Potri.006G254200	-	Potri.006G254200	-	Potri.006G254200	-	Potri.006G254200	-	AT1G30380	PHOTOSYSTEM I SUBUNIT K (PSAK)
	-	-	-	-	pal_pou29166	Photosynthetic cell	-	-	-	-	-	-	-	-	-	-	AT1G30380	PHOTOSYSTEM I SUBUNIT K (PSAK)
	-	-	Pop_G14G088932	-	pal_pou26142	Photosynthetic cell	-	-	-	-	-	-	-	-	-	-	AT4G12800	PHOTOSYSTEM I SUBUNIT L (PSAL)
	Pop_A04G059349	-	Pop_G04G060084	-	pal_pou14349	Photosynthetic cell	Potri.004G199400	-	Potri.004G199400	-	Potri.004G199400	-	Potri.004G199400	-	Potri.004G199400	-	AT1G08380	PHOTOSYSTEM I SUBUNIT O (PSAO)
	Pop_A10G047548	-	Pop_G10G027130	-	pal_pou18964	Photosynthetic cell	Potri.010G052000	-	Potri.010G052000	-	Potri.010G052000	-	Potri.010G052000	-	Potri.010G052000	-	AT1G67740	PHOTOSYSTEM II BY (PSBY)
	Pop_A08G045944	-	Pop_G08G082369	-	pal_pou22746	Photosynthetic cell	Potri.008G181900	-	Potri.008G181900	-	Potri.008G181900	-	Potri.008G181900	-	Potri.008G181900	-	AT1G67740	PHOTOSYSTEM II BY (PSBY)
	Pop_A02G023975	-	Pop_G02G080407	-	pal_pou10246	Photosynthetic cell	Potri.002G221400	-	Potri.002G221400	-	Potri.002G221400	-	Potri.002G221400	-	Potri.002G221400	-	AT2G05070	PHOTOSYSTEM II LIGHT HARVESTING COMPLEX GENE 2.2 (LHCB2.2)
	Pop_A14G045435	-	Pop_G14G088828	-	pal_pou26049	Photosynthetic cell	Potri.014G165100	-	Potri.014G165100	-	Potri.014G165100	-	Potri.014G165100	-	Potri.014G165100	-	AT2G05070	PHOTOSYSTEM II LIGHT HARVESTING COMPLEX GENE 2.2 (LHCB2.2)
	Pop_A01G058804	-	-	-	pal_pou01068	Photosynthetic cell	Potri.013G138300	-	Potri.013G138300	-	Potri.013G138300	-	Potri.013G138300	-	Potri.013G138300	-	ATCG00020	PHOTOSYSTEM II REACTION CENTER PROTEIN A (PSBA)
	-	-	-	-	pal_pou27614	Photosynthetic cell	-	-	-	-	-	-	-	-	-	-	ATCG00020	PHOTOSYSTEM II REACTION CENTER PROTEIN A (PSBA)
	Pop_A07G085219	-	Pop_G09G032001	-	pal_pou33748	Photosynthetic cell	Potri.008G208700	-	Potri.008G208700	-	Potri.008G208700	-	Potri.008G208700	-	Potri.008G208700	-	ATCG00280	PHOTOSYSTEM II REACTION CENTER PROTEIN C (PSBC)
	Pop_A05G001758	-	Pop_G05G057431	-	pal_pou16464	Photosynthetic cell	Potri.005G218800	-	Potri.005G218800	-	Potri.005G218800	-	Potri.005G218800	-	Potri.005G218800	-	AT2G30570	PHOTOSYSTEM II REACTION CENTER W (PSBW)
	-	-	-	-	pal_pou14871	Photosynthetic cell	-	-	-	-	-	-	-	-	-	-	AT3G50820	PHOTOSYSTEM II SUBUNIT O-2 (PSBO2)
	Pop_A02G005398	-	Pop_G02G066018	-	pal_pou11707	Photosynthetic cell	Potri.002G055700	-	Potri.002G055700	-	Potri.002G055700	-	Potri.002G055700	-	Potri.002G055700	-	AT1G06680	PHOTOSYSTEM II SUBUNIT P-1 (PSBP-1)
	Pop_A05G001730	-	Pop_G05G008518	-	pal_pou16572	Photosynthetic cell	Potri.005G206700	-	Potri.005G206700	-	Potri.005G206700	-	Potri.005G206700	-	Potri.005G206700	-	AT1G06680	PHOTOSYSTEM II SUBUNIT P-1 (PSBP-1)
	Pop_A04G018173	-	Pop_G04G023374	-	pal_pou12548	Photosynthetic cell	Potri.004G031500	-	Potri.004G031500	-	Potri.004G031500	-	Potri.004G031500	-	Potri.004G031500	-	AT4G05180	PHOTOSYSTEM II SUBUNIT Q-2 (PSBQ-2)
	Pop_A11G056494	-	-	-	pal_pou22116	Photosynthetic cell	Potri.011G031300	-	Potri.011G031300	-	Potri.011G031300	-	Potri.011G031300	-	Potri.011G031300	-	AT4G05180	PHOTOSYSTEM II SUBUNIT Q-2 (PSBQ-2)
	Pop_A01G024882	-	Pop_G01G072429	-	pal_pou00310	Photosynthetic cell	Potri.001G438800	-	Potri.001G438800	-	Potri.001G438800	-	Potri.001G438800	-	Potri.001G438800	-	AT1G79040	PHOTOSYSTEM II SUBUNIT R (PSBR)
	Pop_A11G078994	-	Pop_G11G070073	-	pal_pou21030	Photosynthetic cell	-	-	-	-	-	-	-	-	-	-	AT1G79040	PHOTOSYSTEM II SUBUNIT R (PSBR)
	Pop_A06G079330	-	Pop_G06G051403	-	pal_pou06113	Photosynthetic cell	Potri.006G144000	-	Potri.006G144000	-	Potri.006G144000	-	Potri.006G144000	-	Potri.006G144000	-	AT2G06520	PHOTOSYSTEM II SUBUNIT X (PSBX)
	Pop_A18G083175	-	Pop_G18G085897	-	pal_pou28796	Photosynthetic cell	Potri.018G065200	-	Potri.018G065200	-	Potri.018G065200	-	Potri.018G065200	-	Potri.018G065200	-	AT2G06520	PHOTOSYSTEM II SUBUNIT X (PSBX)
	Pop_A01G010174	-	Pop_G01G067573	-	pal_pou01534	Phloem parenchyma cell	Potri.001G307800	-	Potri.001G307800	-	Potri.001G307800	-	Potri.001G307800	-	Potri.001G307800	-	AT5G64700	USUALLY MULTIPLE ACIDS MOVE IN AND OUT TRANSPORTERS 21 (UMAMIT21)
	Pop_A01G079745	-	Pop_G01G075412	-	pal_pou04340	Phloem parenchyma cell	Potri.001G032500	-	Potri.001G032500	-	Potri.001G032500	-	Potri.001G032500	-	Potri.001G032500	-	AT5G07050	USUALLY MULTIPLE ACIDS MOVE IN AND OUT TRANSPORTERS 9 (UMAMIT9)
	Pop_A06G061984	-	Pop_G06G089812	-	pal_pou04949	Phloem parenchyma cell	Potri.006G033500	-	Potri.006G033500	-	Potri.006G033500	-	Potri.006G033500	-	Potri.006G033500	-	AT5G07050	USUALLY MULTIPLE ACIDS MOVE IN AND OUT TRANSPORTERS 9 (UMAMIT9)
	Pop_A06G061470	-	Pop_G06G051871	-	pal_pou05530	Phloem parenchyma cell	Potri.006G082700	-	Potri.006G082700	-	Potri.006G082700	Phloem parenchyma	Potri.006G082700	-	Potri.006G082700	-	AT2G37460	USUALLY MULTIPLE ACIDS MOVE IN AND OUT TRANSPORTERS 12 (UMAMIT12)
	Pop_A03G020058	-	Pop_G03G055546	-	pal_pou07842	Phloem parenchyma cell	Potri.003G192500	-	Potri.003G192500	-	Potri.003G192500	-	Potri.003G192500	-	Potri.003G192500	-	AT5G07050	USUALLY MULTIPLE ACIDS MOVE IN AND OUT TRANSPORTERS 9 (UMAMIT9)
	Pop_A02G088691	-	Pop_G02G065725	-	pal_pou11419	Phloem parenchyma cell	Potri.002G085100	-	Potri.002G085100	-	Potri.002G085100	-	Potri.002G085100	-	Potri.002G085100	-	AT1G21890	USUALLY MULTIPLE ACIDS MOVE IN AND OUT TRANSPORTERS 19 (UMAMIT19)
	Pop_A05G056267	-	-	-	pal_pou16703	Phloem parenchyma cell	Potri.005G192100	-	Potri.005G192100	-	Potri.005G192100	Phloem parenchyma	Potri.005G192100	-	Potri.005G192100	-	AT1G43650	USUALLY MULTIPLE ACIDS MOVE IN AND OUT TRANSPORTERS 22 (UMAMIT22)
	Pop_A05G056090	-	Pop_G05G008210	-	pal_pou16848	Phloem parenchyma cell	Potri.005G176100	-	Potri.005G176100	-	Potri.005G176100	-	Potri.005G176100	-	Potri.005G176100	-	AT4G08290	USUALLY MULTIPLE ACIDS MOVE IN AND OUT TRANSPORTERS 20 (UMAMIT20)
	Pop_A11G079059	-	Pop_G11G070132	-	pal_pou20975	Phloem parenchyma cell	-	-	-	-	-	-	-	-	-	-	AT5G07050	USUALLY MULTIPLE ACIDS MOVE IN AND OUT TRANSPORTERS 9 (UMAMIT9)
	Pop_A16G025501	-	Pop_G16G025591	-	pal_pou33195	Phloem parenchyma cell	Potri.016G031400	-	Potri.016G031400	-	Potri.016G031400	Phloem parenchyma	Potri.016G031400	-	Potri.016G031400	-	AT5G07050	USUALLY MULTIPLE ACIDS MOVE IN AND OUT TRANSPORTERS 9 (UMAMIT9)
	-	-	Pop_G02G065418	-	pal_pou11679	Sieve element	Potri.002G058700	-	Potri.002G058700	-	Potri.002G058700	Sieve element	Potri.002G058700	Epidermal cells/vascular cells	Potri.002G058700	-	AT1G06490	CALLOSE SYNTHASE 7 (CalS7)
	-	-	-	-	pal_pou16601	Sieve element	-	-	-	-	-	-	-	-	-	-	AT1G06490	CALLOSE SYNTHASE 7 (CalS7)
	-	-	-	-	pal_pou34248	Sieve element	-	-	-	-	-	-	-	-	-	-	AT1G33920	PHLOEM PROTEIN 2-A4 (PP2-A4)
	Pop_A15G084258	-	Pop_G15G033950	-	pal_pou34293	Sieve element	Potri.015G120300	-	Potri.015G120300	-	Potri.015G120300	-	Potri.015G120300	-	Potri.015G120300	-	AT1G33920	PHLOEM PROTEIN 2-A4 (PP2-A4)
	Pop_A01G058717	-	Pop_G01G090475	-	pal_pou01208	Sieve element	Potri.001G340600	-	Potri.001G340600	-	Potri.001G340600	Sieve element	Potri.001G340600	-	Potri.001G340600	-	AT3G01680	SIEVE-ELEMENT-OCCLUSION-RELATED 1 (SEOR1)
	-	-	Pop_G01G090472	-	pal_pou01209	Sieve element	Potri.001G340400	-	Potri.001G340400	-	Potri.001G340400	-	Potri.001G340400	Cambium zone/procambium-like(PCL)/ procambium[141]	Potri.001G340400	Cambium zone/procambium-like(PCL)/ procambium[141]	AT3G01680	SIEVE-ELEMENT-OCCLUSION-RELATED 1 (SEOR1)
	-	-	-	-	pal_pou01211	Sieve element	-	-	-	-	-	-	-	-	-	-	AT3G01680	SIEVE-ELEMENT-OCCLUSION-RELATED 1 (SEOR1)
	Pop_A01G058714	-	Pop_G01G090468	-	pal_pou01212	Sieve element	Potri.001G340300	-	Potri.001G340300	-	Potri.001G340300	Sieve element	Potri.001G340300	Procambium-like(PCL)/procambium	Potri.001G340300	Procambium-like(PCL)/procambium	AT3G01680	SIEVE-ELEMENT-OCCLUSION-RELATED 1 (SEOR1)
	Pop_A01G058712	-	Pop_G01G090467	-	pal_pou01214	Sieve element	-	-	-	-	-	-	-	-	-	-	AT3G01680	SIEVE-ELEMENT-OCCLUSION-RELATED 1 (SEOR1)
	-	-	Pop_G10G027114	-	pal_pou18979	Sieve element	Potri.010G050300	-	Potri.010G050300	-	Potri.010G050300	Sieve element	Potri.010G050300	-	Potri.010G050300	-	AT3G01680	SIEVE-ELEMENT-OCCLUSION-RELATED 1 (SEOR1)
	Pop_A17G033844	-	Pop_G17G027401	-	pal_pou26862	Sieve element	Potri.017G071000	-	Potri.017G071000	-	Potri.017G071000	Sieve element	Potri.017G071000	-	Potri.017G071000	-	AT3G01680	SIEVE-ELEMENT-OCCLUSION-RELATED 1 (SEOR1)
	Pop_A12G068122	-	Pop_G12G008970	-	pal_pou37783	Sieve element	Potri.012G090400	-	Potri.012G090400	-	Potri.012G090400	Sieve element	Potri.012G090400	-	Potri.012G090400	-	AT3G01680	SIEVE-ELEMENT-OCCLUSION-RELATED 1 (SEOR1)
	Pop_A10G069473	-	Pop_G10G047747	-	pal_pou17833	-	Potri.010G174100	-	Potri.010G174100	-	Potri.010G174100	Sieve element	Potri.010G174100	Companion cells	Potri.010G174100	Companion cells/Procambium-like(PCL)/ Protophloem(PPh)	AT1G79430	APL
	-	-	Pop_G08G058482	-	-	-	Potri.008G081800	-	Potri.008G081800	-	Potri.008G081800	Sieve element	Potri.008G081800	Procambium-like(PCL)/Protophloem(PPh)	Potri.008G081800	Procambium-like(PCL)/Protophloem(PPh)	AT1G79430	APL
	Pop_A05G056384	-	Pop_G05G008485	-	-	-	Potri.005G203500	-	Potri.005G203500	-	Potri.005G203500	Sieve element	Potri.005G203500	-	Potri.005G203500	-	AT1G06490	CALS7
	-	-	-	-	-	-	Potri.001G340500	-	Potri.001G340500	-	Potri.001G340500	Sieve element	Potri.001G340500	-	Potri.001G340500	-	AT3G01680	SEOR1
	Pop_A11G056424	-	-	-	pal_pou21987	Cortex/endodermal cell	-	-	-	-	-	-	-	-	-	-	AT4G03270	CYCLIN D6;1 (CYCD6;1)
	Pop_A16G090207	-	Pop_G16G035765	-	pal_pou40105	Cortex/endodermis initial cell	Potri.T138100	-	Potri.T138100	-	Potri.T138100	-	Potri.T138100	-	Potri.T138100	-	AT3G54220	SCARECROW (SCR)
	Pop_A06G089597	-	Pop_G06G051534	-	pal_pou05842	Cortex/endodermis initial cell	Potri.006G114200	-	Potri.006G114200	-	Potri.006G114200	-	Potri.006G114200	-	Potri.006G114200	-	AT5G41920	SCARECROW-LIKE 23 (SCL23)
	Pop_A01G074856	-	-	-	pal_pou03958	-	Potri.001G066400	-	Potri.001G066400	-	Potri.001G066400	Cortex and pith	Potri.001G066400	-	Potri.001G066400	-	AT3G26740	CCL
	-	-	Pop_G06G003504	-	-	-	Potri.006G222300	-	Potri.006G222300	-	Potri.006G222300	Cortex and pith	Potri.006G222300	-	Potri.006G222300	-	AT2G06520	PSBX
	-	-	Pop_G06G003457	-	pal_pou06800	-	Potri.006G218000	-	Potri.006G218000	-	Potri.006G218000	Cortex and pith	Potri.006G218000	-	Potri.006G218000	-	AT2G26250	KCS10
	Pop_A06G089466	-	Pop_G06G051717	-	pal_pou05702	Phloem mother cell	Potri.006G096600	-	Potri.006G096600	-	Potri.006G096600	-	Potri.006G096600	Phloem mother cell/protophloem(PPh)	Potri.006G096600	Phloem mother cell/protophloem(PPh)	AT3G09070	OCTOPUS (OPS)
	-	-	-	-	pal_pou05427	Phloem mother cell	-	-	-	-	-	-	-	-	-	-	AT5G57130	SMAX1-LIKE 5 (SMXL5)
	Pop_A18G035979	-	Pop_G18G086270	-	pal_pou28037	Phloem mother cell	Potri.018G140900	-	Potri.018G140900	-	Potri.018G140900	-	Potri.018G140900	Protophloem(PPh)	Potri.018G140900	Protophloem(PPh)	AT5G57130	SMAX1-LIKE 5 (SMXL5)
	Pop_A06G061980	-	Pop_G06G089816	-	pal_pou04954	Endodermal cell	Potri.006G034000	-	Potri.006G034000	-	Potri.006G034000	-	Potri.006G034000	-	Potri.006G034000	-	AT1G68570	NRT1/ PTR FAMILY 3.1 (NPF3.1)
	Pop_A01G032194	-	Pop_G01G090317	-	pal_pou01365	Cork cell	Potri.001G326300	-	Potri.001G326300	-	Potri.001G326300	-	Potri.001G326300	-	Potri.001G326300	-	AT5G41040	ALIPHATIC SUBERIN FERULOYL TRANSFERASE(ASFT)
	-	-	-	-	pal_pou34453	Cork cell	-	-	-	-	-	-	-	-	-	-	AT5G41040	ALIPHATIC SUBERIN FERULOYL TRANSFERASE(ASFT)
	Pop_A03G049814	-	Pop_G03G010465	-	pal_pou09236	Epidermal cell	Potri.003G052400	-	Potri.003G052400	-	Potri.003G052400	Trichomes	Potri.003G052400	-	Potri.003G052400	-	AT1G79840	GLABRA 2 (GL2)
	Pop_A18G018657	-	Pop_G18G019156	-	pal_pou28081	Companion cell	Potri.018G132200	-	Potri.018G132200	-	Potri.018G132200	-	Potri.018G132200	-	Potri.018G132200	-	AT4G10310	HIGH-AFFINITY K+ TRANSPORTER 1 (HKT1)
	Pop_A12G027522	-	Pop_G12G008075	-	pal_pou37525	Companion cell	Potri.012G120400	-	Potri.012G120400	-	Potri.012G120400	Companion cells	Potri.012G120400	Cambium zone/procambium	Potri.012G120400	Cambium zone/procambium	AT4G19840	PHLOEM PROTEIN 2-A1 (PP2-A1)
	-	-	Pop_G15G033951	-	pal_pou34250	Companion cell	Potri.015G120100	-	Potri.015G120100	-	Potri.015G120100	-	Potri.015G120100	-	Potri.015G120100	-	AT1G10155	PHLOEM PROTEIN 2-A10 (PP2-A10)
	Pop_A12G027523	-	Pop_G12G008074	-	pal_pou37526	Companion cell	Potri.012G120300	-	Potri.012G120300	-	Potri.012G120300	-	Potri.012G120300	Cambium zone/ procambium-like(PCL)/procambium(PC)	Potri.012G120300	Cambium zone/ procambium-like(PCL)/procambium(PC)	AT1G10155	PHLOEM PROTEIN 2-A10 (PP2-A10)
	-	-	-	-	pal_pou31414	Companion cell	-	-	-	-	-	-	-	-	-	-	AT1G22710	SUCROSE-PROTON SYMPORTER 2 (SUC2)
	-	-	Pop_UnG091985	-	pal_pou11234	-	Potri.002G104600	Phloem cells	Potri.002G104600	-	Potri.002G104600	-	Potri.002G104600	-	Potri.002G104600	-	AT1G09750	Eukaryotic aspartyl protease family protein
	Pop_A02G012110	-	Pop_G02G085477	-	pal_pou10868	-	Potri.002G145100	-	Potri.002G145100	-	Potri.002G145100	Mesophyll cells	Potri.002G145100	-	Potri.002G145100	Procambium-like(PCL)/Protophloem(PPh)/Vascular cells	AT2G45190	FIL
	-	-	-	-	-	-	Potri.002G249900	-	Potri.002G249900	-	Potri.002G249900	Mesophyll cells	Potri.002G249900	-	Potri.002G249900	-	AT4G12970	EPFL9
	Pop_A10G047216	-	Pop_G10G007038	-	pal_pou17476	-	Potri.010G210000	-	Potri.010G210000	-	Potri.010G210000	Mesophyll cells	Potri.010G210000	-	Potri.010G210000	-	AT2G39470	PsbP-like protein 2
	-	-	Pop_G10G000150	-	pal_pou18425	-	Potri.010G110400	-	Potri.010G110400	-	Potri.010G110400	Mesophyll cells	Potri.010G110400	-	Potri.010G110400	-	AT1G70760	CRR23
	Pop_A04G029334	-	Pop_G04G066806	-	-	-	Potri.004G064500	-	Potri.004G064500	-	Potri.004G064500	Epidermal cells	Potri.004G064500	-	Potri.004G064500	-	AT4G18970	GDSL-like Lipase/Acylhydrolase superfamily protein
	-	-	Pop_UnG083200	-	pal_pou28711	-	Potri.018G074500	-	Potri.018G074500	-	Potri.018G074500	Epidermal cells	Potri.018G074500	-	Potri.018G074500	-	AT2G26910	pleiotropic drug resistance 4
	-	-	-	-	-	-	Potri.019G024400	-	Potri.019G024400	-	Potri.019G024400	Epidermal cells	Potri.019G024400	-	Potri.019G024400	-	AT3G04290	Li-tolerant lipase 1
	Pop_A07G022742	-	Pop_G07G062665	-	pal_pou30748	-	Potri.007G007400	-	Potri.007G007400	-	Potri.007G007400	Epidermal cells/vascular cells	Potri.007G007400	-	Potri.007G007400	-	AT4G37750	ANT
	Pop_A01G074859	-	Pop_G01G035914	-	pal_pou03953	-	Potri.001G066800	-	Potri.001G066800	-	Potri.001G066800	Epidermal cells/vascular cells	Potri.001G066800	-	Potri.001G066800	-	AT5G13300	SCARFACE (SFC)
	Pop_A01G010181	-	Pop_G01G067563	-	pal_pou01540	-	Potri.001G307200	-	Potri.001G307200	-	Potri.001G307200	Epidermal cells/vascular cells	Potri.001G307200	-	Potri.001G307200	-	AT4G39330	cinnamyl alcohol dehydrogenase 9
	Pop_A14G045305	-	Pop_G14G088790	-	pal_pou25911	-	Potri.014G152000	-	Potri.014G152000	-	Potri.014G152000	Epidermal cells	Potri.014G152000	-	Potri.014G152000	-	AT1G05230	homeodomain GLABROUS 2
	Pop_A03G050263	-	Pop_G03G013549	-	pal_pou08843	-	Potri.003G096000	-	Potri.003G096000	-	Potri.003G096000	Epidermal cells	Potri.003G096000	-	Potri.003G096000	-	AT5G46880	homeobox-7
	Pop_A15G076596	-	Pop_G15G074689	-	pal_pou39799	-	Potri.015G022000	-	Potri.015G022000	-	Potri.015G022000	Trichomes	Potri.015G022000	-	Potri.015G022000	-	AT5G53200	R3MYB transcription inhibitor that regulates trichome patterning
	Pop_A12G019282	-	Pop_G12G068377	-	-	-	Potri.012G080400	-	Potri.012G080400	-	Potri.012G080400	Trichomes	Potri.012G080400	-	Potri.012G080400	-	AT3G27920	Encodes GL1, a Myb-like protein that is required for induction of trichome development
	Pop_A01G032288	-	Pop_G01G016713	-	pal_pou02796	-	Potri.001G184100	-	Potri.001G184100	-	Potri.001G184100	Trichomes	Potri.001G184100	-	Potri.001G184100	-	AT1G79840	Encodes GL2, a Myb-like protein that is required for induction of trichome development
	Pop_A18G013077	-	-	-	pal_pou29306	-	Potri.018G015800	-	Potri.018G015800	-	Potri.018G015800	Vascular cells	Potri.018G015800	-	Potri.018G015800	-	AT2G02230	phloem protein 2-B1
	Pop_A01G056931	-	Pop_G01G020788	-	pal_pou02257	-	Potri.001G238400	-	Potri.001G238400	-	Potri.001G238400	Vascular cells/Procambium-like(PCL)/procambium	Potri.001G238400	-	Potri.001G238400	-	AT1G07640	OBP2
	-	-	Pop_G02G065988	-	pal_pou11210	-	Potri.002G106900	-	Potri.002G106900	-	Potri.002G106900	Vascular cells	Potri.002G106900	-	Potri.002G106900	-	AT1G09960	sucrose transporter 4
	-	-	-	-	-	-	Potri.001G016700	-	Potri.001G016700	-	Potri.001G016700	Proliferating cells	Potri.001G016700	Procambium(PC)	Potri.001G016700	Procambium(PC)	AT5G10400	Histone superfamily protein
	Pop_A04G026469	-	-	-	pal_pou13198	-	Potri.004G091200	-	Potri.004G091200	-	Potri.004G091200	Proliferating cells	Potri.004G091200	-	Potri.004G091200	-	AT1G07790	Histone superfamily protein
	-	-	-	-	-	-	Potri.010G213900	-	Potri.010G213900	-	Potri.010G213900	Proliferating cells	Potri.010G213900	-	Potri.010G213900	-	AT1G07660	Histone superfamily protein
	-	-	-	-	-	-	Potri.018G093000	-	Potri.018G093000	-	Potri.018G093000	Proliferating cells	Potri.018G093000	-	Potri.018G093000	-	AT1G07660	Histone superfamily protein
	Pop_A04G059408	-	Pop_G04G060133	-	pal_pou14309	-	Potri.004G193700	-	Potri.004G193700	-	Potri.004G193700	Proliferating cells	Potri.004G193700	-	Potri.004G193700	-	AT3G44050	P-loop containing nucleoside triphosphate hydrolases superfamily protein
	Pop_A08G064198	-	Pop_G08G057800	-	pal_pou24032	-	Potri.008G057500	-	Potri.008G057500	-	Potri.008G057500	Proliferating cells	Potri.008G057500	-	Potri.008G057500	-	AT5G13840	FIZZY-related 3
	Pop_A10G069688	-	Pop_G10G047961	-	pal_pou18045	-	Potri.010G153000	-	Potri.010G153000	-	Potri.010G153000	Proliferating cells	Potri.010G153000	-	Potri.010G153000	-	AT3G17360	phragmoplast orienting kinesin 1
	Pop_A05G072064	-	Pop_G05G072287	-	pal_pou15789	-	Potri.005G033200	-	Potri.005G033200	-	Potri.005G033200	Proliferating cells	Potri.005G033200	-	Potri.005G033200	-	AT3G05330	TAN1
	Pop_A16G025482	-	-	-	pal_pou33169	-	Potri.016G033000	-	Potri.016G033000	-	Potri.016G033000	Proliferating cells	Potri.016G033000	-	Potri.016G033000	-	AT1G34460	CYCLIN B1;5
	Pop_A01G059619	-	Pop_G01G004477	-	pal_pou03514	-	Potri.001G109400	-	Potri.001G109400	-	Potri.001G109400	Proliferating cells	Potri.001G109400	-	Potri.001G109400	-	AT1G63100	SCL28
	Pop_A03G050549	-	Pop_G03G077930	-	pal_pou08501	-	Potri.003G122400	-	Potri.003G122400	-	Potri.003G122400	Proliferating cells	Potri.003G122400	-	Potri.003G122400	-	AT1G63100	SCL28
	Pop_A10G047041	-	Pop_G10G007192	-	-	-	Potri.010G197300	-	Potri.010G197300	-	Potri.010G197300	Ground meristem cells	Potri.010G197300	-	Potri.010G197300	-	AT5G02030	RPL
	Pop_A10G047641	-	Pop_G10G027046	-	pal_pou19068	-	Potri.010G043500	-	Potri.010G043500	-	Potri.010G043500	Ground meristem cells	Potri.010G043500	-	Potri.010G043500	-	AT1G70510	KNAT2
	Pop_A10G048576	-	Pop_G10G001489	-	pal_pou18580	-	Potri.010G093400	-	Potri.010G093400	-	Potri.010G093400	Ground meristem cells	Potri.010G093400	-	Potri.010G093400	-	AT1G69780	ATHB13
	Pop_A04G002701	-	Pop_G04G059201	-	pal_pou14484	-	Potri.004G213300	-	Potri.004G213300	-	Potri.004G213300	Ground meristem cells/shoot meristematic cells	Potri.004G213300	-	Potri.004G213300	-	AT2G27990	BLH8-2
	Pop_A02G065225	-	Pop_G02G026855	-	pal_pou11897	-	Potri.002G037500	-	Potri.002G037500	-	Potri.002G037500	Ground meristem cells	Potri.002G037500	-	Potri.002G037500	-	AT2G31160	LSH3
	Pop_A18G083102	-	Pop_G18G085858	-	-	-	Potri.018G074200	-	Potri.018G074200	-	Potri.018G074200	Companion cells	Potri.018G074200	-	Potri.018G074200	-	AT2G03500	EFM
	Pop_A09G083666	-	Pop_G09G027744	-	pal_pou35640	-	Potri.009G009900	-	Potri.009G009900	-	Potri.009G009900	Shoot meristematic cells	Potri.009G009900	-	Potri.009G009900	-	AT2G27990	BLH8
	-	-	Pop_G04G023472	-	pal_pou12334	-	Potri.004G004700	-	Potri.004G004700	-	Potri.004G004700	Shoot meristematic cells	Potri.004G004700	-	Potri.004G004700	-	AT1G62360	STM
	Pop_A02G066352	-	Pop_G02G005665	-	pal_pou11150	-	Potri.002G113300	-	Potri.002G113300	-	Potri.002G113300	Shoot meristematic cells	Potri.002G113300	-	Potri.002G113300	-	AT4G08150	BP
	Pop_A18G013237	-	Pop_G18G033702	-	pal_pou28897	-	Potri.018G054700	-	Potri.018G054700	-	Potri.018G054700	Shoot meristematic cells	Potri.018G054700	-	Potri.018G054700	-	AT4G32980	H1
	Pop_A16G055236	-	Pop_G16G016381	-	pal_pou32765	-	Potri.016G064300	-	Potri.016G064300	-	Potri.016G064300	Shoot meristematic cells	Potri.016G064300	-	Potri.016G064300	-	AT3G54720	AMP1
	Pop_A01G032337	-	Pop_G01G016535	-	pal_pou02760	-	Potri.001G188800	-	Potri.001G188800	-	Potri.001G188800	-	Potri.001G188800	-	Potri.001G188800	Cambium zone	AT1G52150	Homeobox-leucine zipper family protein / lipid-binding START domain-containing protein
	Pop_A03G050587	-	Pop_G03G010488	-	-	-	Potri.003G050100	-	Potri.003G050100	-	Potri.003G050100	-	Potri.003G050100	-	Potri.003G050100	Cambium zone	AT1G52150	Homeobox-leucine zipper family protein / lipid-binding START domain-containing protein
	Pop_A07G022634	-	Pop_G07G062550	-	pal_pou30850	-	Potri.007G017200	-	Potri.007G017200	-	Potri.007G017200	-	Potri.007G017200	-	Potri.007G017200	Cambium zone	AT4G36160	vascular related NAC-domain protein 1
	-	-	Pop_G08G046407	-	-	-	Potri.008G138400	-	Potri.008G138400	-	Potri.008G138400	-	Potri.008G138400	-	Potri.008G138400	Cambium zone	AT2G01850	xyloglucan endotransglucosylase/hydrolase 28
	Pop_A19G055144	-	Pop_G19G084027	-	pal_pou19503	-	Potri.019G125000	-	Potri.019G125000	-	Potri.019G125000	-	Potri.019G125000	-	Potri.019G125000	Cambium zone	AT4G03210	xyloglucan endotransglucosylase/hydrolase 9
	Pop_A13G031118	-	-	-	pal_pou31085	-	Potri.013G152400	-	Potri.013G152400	-	Potri.013G152400	-	Potri.013G152400	-	Potri.013G152400	Cambium zone	AT4G03210	xyloglucan endotransglucosylase/hydrolase 9
	Pop_A02G023780	-	Pop_G02G015923	-	-	-	Potri.002G236200	-	Potri.002G236200	-	Potri.002G236200	-	Potri.002G236200	-	Potri.002G236200	Cambium zone	AT4G14130	xyloglucan endotransglucosylase/hydrolase 16
	-	-	-	-	pal_pou28466	-	Potri.018G095200	-	Potri.018G095200	-	Potri.018G095200	-	Potri.018G095200	-	Potri.018G095200	Cambium zone	AT5G57560	xyloglucan endotransglycosylase 6
	Pop_A13G054411	-	Pop_G13G022225	-	-	-	Potri.013G005700	-	Potri.013G005700	-	Potri.013G005700	-	Potri.013G005700	-	Potri.013G005700	Cambium zone	AT5G57560	xyloglucan endotransglycosylase 6
	Pop_A01G074711	-	Pop_G01G002830	-	pal_pou03902	-	Potri.001G071000	-	Potri.001G071000	-	Potri.001G071000	-	Potri.001G071000	-	Potri.001G071000	Cambium zone	AT5G13870	xyloglucan endotransglucosylase/hydrolase 5
	Pop_A10G069463	-	Pop_G10G047770	-	pal_pou17841	-	Potri.010G173200	-	Potri.010G173200	-	Potri.010G173200	-	Potri.010G173200	-	Potri.010G173200	Metacambium	AT1G16330	cyclin B3;1
	Pop_A08G063621	-	Pop_G08G058560	-	pal_pou23769	-	Potri.008G083200	-	Potri.008G083200	-	Potri.008G083200	-	Potri.008G083200	-	Potri.008G083200	Metacambium	AT1G16330	cyclin B3;1
	-	-	Pop_G06G003480	-	pal_pou06831	-	Potri.006G220100	-	Potri.006G220100	-	Potri.006G220100	-	Potri.006G220100	-	Potri.006G220100	Metacambium	AT2G26330	LRR receptor-like serine/threonine-protein kinase ERECTA
	Pop_A08G063646	-	Pop_G08G058601	-	pal_pou23742	-	Potri.008G086100	-	Potri.008G086100	-	Potri.008G086100	-	Potri.008G086100	-	Potri.008G086100	Protophloem(PPh)	AT1G69588	CLAVATA3/ESR-RELATED 45
	Pop_A06G053557	-	-	-	-	-	Potri.006G204500	-	Potri.006G204500	-	Potri.006G204500	-	Potri.006G204500	-	Potri.006G204500	Protophloem(PPh)	AT3G52490	SMAX1-LIKE 3
	-	-	Pop_G06G076008	-	-	-	Potri.006G073800	-	Potri.006G073800	-	Potri.006G073800	-	Potri.006G073800	-	Potri.006G073800	Protophloem(PPh)	AT4G29920	SMAX1-LIKE 4
	Pop_A01G074858	-	Pop_G01G035850	-	pal_pou03954	-	Potri.001G066700	-	Potri.001G066700	-	Potri.001G066700	-	Potri.001G066700	-	Potri.001G066700	Protophloem(PPh)	AT5G13290	CORYNE
	Pop_A05G057064	-	Pop_G05G008742	-	pal_pou16036	-	Potri.005G257500	-	Potri.005G257500	-	Potri.005G257500	-	Potri.005G257500	-	Potri.005G257500	procambium-like(PCL)/phloem	AT1G20930	cyclin-dependent kinase B2;1
	-	-	Pop_UnG026808	-	pal_pou12267	-	Potri.002G003400	-	Potri.002G003400	-	Potri.002G003400	-	Potri.002G003400	-	Potri.002G003400	procambium-like(PCL)/phloem	AT1G20930	cyclin-dependent kinase B2;1
	Pop_A09G014533	-	Pop_G09G014013	-	pal_pou35952	-	Potri.009G040900	-	Potri.009G040900	-	Potri.009G040900	-	Potri.009G040900	-	Potri.009G040900	Procambium(PC)	AT4G12880	early nodulin-like protein 17
	Pop_A08G011995	-	Pop_G08G046273	-	pal_pou23061	-	Potri.008G150500	-	Potri.008G150500	-	Potri.008G150500	-	Potri.008G150500	-	Potri.008G150500	Procambium(PC)	AT1G20610	Cyclin B2;4
	Pop_A03G013667	-	Pop_G03G013968	-	-	-	Potri.003G148800	-	Potri.003G148800	-	Potri.003G148800	-	Potri.003G148800	-	Potri.003G148800	Procambium(PC)	AT4G34160	Cyclin D3;1
	Pop_A09G083616	-	Pop_G09G027791	-	-	-	Potri.009G014500	-	Potri.009G014500	-	Potri.009G014500	-	Potri.009G014500	-	Potri.009G014500	Procambium(PC)	AT3G50070	Cyclin D3;2
	Pop_A04G002542	-	Pop_G04G059224	-	pal_pou14464	-	Potri.004G211300	-	Potri.004G211300	-	Potri.004G211300	-	Potri.004G211300	-	Potri.004G211300	Procambium(PC)	AT3G50070	Cyclin D3;2
	Pop_A02G026927	-	Pop_G02G065376	-	-	-	Potri.002G008800	-	Potri.002G008800	-	Potri.002G008800	-	Potri.002G008800	-	Potri.002G008800	Procambium(PC)	AT2G27960	CDK-subunit 2
	-	-	-	-	-	-	Potri.002G028800	-	Potri.002G028800	-	Potri.002G028800	-	Potri.002G028800	-	Potri.002G028800	Procambium(PC)	AT5G07180	ERECTA-like 1
	Pop_A05G001931	-	-	-	pal_pou16310	-	Potri.005G233900	-	Potri.005G233900	-	Potri.005G233900	-	Potri.005G233900	-	Potri.005G233900	Procambium(PC)	AT4G37740	growth-regulating factor 1
	-	-	-	-	-	-	Potri.005G072300	-	Potri.005G072300	-	Potri.005G072300	-	Potri.005G072300	-	Potri.005G072300	Procambium(PC)	AT5G10980	growth-regulating factor 2
	-	-	-	-	-	-	Potri.007G096700	-	Potri.007G096700	-	Potri.007G096700	-	Potri.007G096700	-	Potri.007G096700	Procambium(PC)	AT5G10980	growth-regulating factor 2
	Pop_A07G006548	-	-	-	pal_pou30823	-	Potri.005G235700	-	Potri.005G235700	-	Potri.005G235700	-	Potri.005G235700	-	Potri.005G235700	Procambium(PC)	AT3G52910	growth-regulating factor 4
	Pop_A01G003982	-	Pop_G01G016559	-	pal_pou02857	-	Potri.001G177100	-	Potri.001G177100	-	Potri.001G177100	-	Potri.001G177100	-	Potri.001G177100	Procambium(PC)	AT3G52910	growth-regulating factor 4
	Pop_A17G020648	-	Pop_G17G067003	-	pal_pou26650	-	Potri.017G088600	-	Potri.017G088600	-	Potri.017G088600	-	Potri.017G088600	-	Potri.017G088600	Procambium(PC)	AT3G13960	growth-regulating factor 5
	Pop_A05G057138	-	Pop_G05G008801	-	pal_pou16091	-	Potri.005G251400	-	Potri.005G251400	-	Potri.005G251400	-	Potri.005G251400	-	Potri.005G251400	Procambium(PC)	AT5G53660	growth-regulating factor 7
	Pop_A02G005102	-	-	-	pal_pou12189	-	Potri.002G010000	-	Potri.002G010000	-	Potri.002G010000	-	Potri.002G010000	-	Potri.002G010000	Procambium(PC)	AT5G53660	growth-regulating factor 7
	Pop_A09G033822	-	Pop_G09G077357	-	pal_pou36532	-	Potri.009G097800	-	Potri.009G097800	-	Potri.009G097800	-	Potri.009G097800	-	Potri.009G097800	Procambium(PC)	AT4G35550	WUSCHEL related homeobox 13
	Pop_A01G010225	-	Pop_G01G067512	-	pal_pou01589	-	Potri.001G301800	-	Potri.001G301800	-	Potri.001G301800	-	Potri.001G301800	-	Potri.001G301800	Procambium(PC)	AT4G35550	WUSCHEL related homeobox 13
	Pop_A14G029875	-	Pop_G14G044150	-	pal_pou24696	-	Potri.014G023000	-	Potri.014G023000	-	Potri.014G023000	-	Potri.014G023000	-	Potri.014G023000	Procambium(PC)	AT4G19840	PP2-A1
	Pop_A06G064880	-	Pop_G06G053982	-	-	-	Potri.006G179400	-	Potri.006G179400	-	Potri.006G179400	-	Potri.006G179400	-	Potri.006G179400	Procambium-like(PCL)/procambium	AT5G37180	sucrose synthase 6
	Pop_A05G073268	-	Pop_G05G085154	-	pal_pou14720	-	Potri.005G148400	-	Potri.005G148400	-	Potri.005G148400	-	Potri.005G148400	-	Potri.005G148400	Procambium(PC)/Shoot meristematic cells	AT4G32980	homeobox gene 1
	Pop_A01G059964	-	-	-	-	-	Potri.001G114000	-	Potri.001G114000	-	Potri.001G114000	-	Potri.001G114000	-	Potri.001G114000	Procambium-like(PCL)/ Protophloem(PPh)	AT4G37650	GRAS family transcription factor；Protein SHORT-ROOT
	Pop_A06G089585	-	Pop_G06G051993	-	pal_pou05852	-	Potri.006G115200	-	Potri.006G115200	-	Potri.006G115200	-	Potri.006G115200	-	Potri.006G115200	Procambium-like(PCL)/ Protophloem(PPh)	AT2G35600	BREVIS RADIX
	Pop_A12G019289	-	Pop_G12G068371	-	pal_pou37884	-	Potri.012G081300	-	Potri.012G081300	-	Potri.012G081300	-	Potri.012G081300	-	Potri.012G081300	Procambium-like(PCL)/ Protophloem(PPh)	AT5G62940	DNA-binding with One Finger 5.6
	-	-	-	-	-	-	Potri.009G004000	-	Potri.009G004000	-	Potri.009G004000	-	Potri.009G004000	-	Potri.009G004000	Cambium zone	AT1G46480	WUSCHEL RELATED HOMEOBOX 4 (WOX4)
	Pop_A01G003804	-	Pop_G01G004872	-	-	-	Potri.001G169100	-	Potri.001G169100	-	Potri.001G169100	-	Potri.001G169100	-	Potri.001G169100	Procambium-like(PCL)/procambium	AT3G01680	Protein SIEVE ELEMENT OCCLUSION B
	Pop_A05G072980	-	Pop_G05G017919	-	pal_pou14854	-	Potri.005G134200	-	Potri.005G134200	-	Potri.005G134200	-	Potri.005G134200	-	Potri.005G134200	Cambium zone/procambium-like(PCL)/ procambium[141]	AT2G25060	early nodulin-like protein 14
	Pop_A12G073751	-	Pop_G12G050743	-	pal_pou38289	-	Potri.012G042100	-	Potri.012G042100	-	Potri.012G042100	-	Potri.012G042100	-	Potri.012G042100	Cambium zone/procambium-like(PCL)/ procambium[141]	AT5G16560	Cyclin family protein
	Pop_A15G064376	-	Pop_G15G074304	-	pal_pou35231	-	Potri.015G031600	-	Potri.015G031600	-	Potri.015G031600	-	Potri.015G031600	-	Potri.015G031600	Cambium zone/procambium-like(PCL)/ procambium[141]	AT5G16560	Cyclin family protein
	Pop_A01G004574	-	Pop_G01G004342	-	pal_pou03412	-	Potri.001G120200	-	Potri.001G120200	-	Potri.001G120200	-	Potri.001G120200	-	Potri.001G120200	Procambium-like(PCL)/Protophloem(PPh)/Vascular cells	AT1G07640	DNA-binding with One Finger 3.6
	Pop_A14G000096	-	Pop_G14G044564	-	pal_pou25092	-	Potri.014G066700	-	Potri.014G066700	-	Potri.014G066700	-	Potri.014G066700	-	Potri.014G066700	Procambium-like(PCL)/Protophloem(PPh)/Vascular cells	AT1G07640	DNA-binding with One Finger 3.6
	Pop_A03G050443	-	Pop_G03G078257	-	pal_pou08617	-	Potri.003G112800	-	Potri.003G112800	-	Potri.003G112800	-	Potri.003G112800	-	Potri.003G112800	Procambium-like(PCL)/Protophloem(PPh)/Vascular cells	AT1G07640	DNA-binding with One Finger 3.6
	Pop_A04G059462	-	Pop_G04G002476	-	pal_pou14584	-	Potri.004G223900	-	Potri.004G223900	-	Potri.004G223900	-	Potri.004G223900	-	Potri.004G223900	Procambium-like(PCL)/Protophloem(PPh)/procambium	AT4G20270	BARELY ANY MERISTEM 3
	Pop_A03G020050	-	Pop_G03G013955	-	-	-	Potri.003G157300	-	Potri.003G157300	-	Potri.003G157300	-	Potri.003G157300	-	Potri.003G157300	Procambium-like(PCL)/Protophloem(PPh)/procambium	AT4G20270	CLV3 INSENSITIVE KINASE 2
	Pop_A05G072905	-	Pop_G05G085084	-	pal_pou14783	-	Potri.005G141900	-	Potri.005G141900	-	Potri.005G141900	-	Potri.005G141900	-	Potri.005G141900	Cambium zone/ procambium-like(PCL)/procambium(PC)	AT3G54180	cyclin-dependent kinase B1;2
	Pop_A04G002660	-	Pop_G04G059155	-	pal_pou14532	-	Potri.004G217500	-	Potri.004G217500	-	Potri.004G217500	-	Potri.004G217500	-	Potri.004G217500	Cambium zone/procambium-like(PCL)/procambium	AT1G07660	Histone superfamily protein
	Pop_A12G007863	-	Pop_G12G084682	-	pal_pou37441	-	Potri.012G130400	-	Potri.012G130400	-	Potri.012G130400	-	Potri.012G130400	-	Potri.012G130400	Cambium zone/procambium-like(PCL)/procambium	AT4G37750	AINTEGUMENTA (ANT)
	Pop_A15G014763	-	Pop_G15G084292	-	-	-	Potri.015G132200	-	Potri.015G132200	-	Potri.015G132200	-	Potri.015G132200	-	Potri.015G132200	Cambium zone/procambium-like(PCL)/procambium	AT4G37750	AINTEGUMENTA (ANT)
	Pop_A01G032223	-	Pop_G01G090346	-	pal_pou01340	-	Potri.001G329700	-	Potri.001G329700	-	Potri.001G329700	-	Potri.001G329700	-	Potri.001G329700	Procambium(PC)	AT3G27060	Ferritin/ribonucleotide reductase-like family protein
